# Supplementary material for: Discovery of gene regulation mechanisms associated with uniconazole-induced cold tolerance in banana using integrated transcriptome and metabolome analysis
Source: BMC Plant Biol. 2024 Apr 26;24:342. doi: 10.1186/s12870-024-05027-2 (PMC11046889; doi:10.1186/s12870-024-05027-2)
Supplement: Supplementary file 2 — Supplementary Material 2 [file 12870_2024_5027_MOESM2_ESM.xlsx]

## Sheet: Table S1
Table S1. Mapping statistics of RNA-seq data.
Sample	Raw Reads	Clean Reads	Clean Base(G)	Error Rate(%)	Q20(%)	Q30(%)	GC Content(%)	Reads mapped
CK_0h1	57930088	56546180	8.48	0.03	97.5	92.67	50.79	43204149(76.41%)
CK_0h2	53938608	52790864	7.92	0.03	97.57	92.85	52.2	40715972(77.13%)
CK_0h3	57143980	56025782	8.4	0.03	97.56	92.81	53.17	43846245(78.26%)
CK_10h1	50826248	49701480	7.46	0.03	97.56	92.81	51.63	38413500(77.29%)
CK_10h2	50138740	49051620	7.36	0.03	97.58	92.82	52.34	38181761(77.84%)
CK_10h3	53014100	51804890	7.77	0.03	97.63	92.94	51.85	40176599(77.55%)
CK_24h1	53453778	52003926	7.8	0.03	97.64	93.03	52.93	39660055(76.26%)
CK_24h2	52908692	51670248	7.75	0.03	97.48	92.63	52.02	39246903(75.96%)
CK_24h3	54776438	53461612	8.02	0.03	97.41	92.48	51.96	40391334(75.55%)
T3_0h1	49737698	48550248	7.28	0.03	97.75	93.24	51.94	37424909(77.08%)
T3_0h2	52268372	51085918	7.66	0.03	97.77	93.27	51.25	39279745(76.89%)
T3_0h3	49519024	48414388	7.26	0.03	97.8	93.33	51.22	37041367(76.51%)
T3_10h1	51501176	50374860	7.56	0.03	97.9	93.6	53.45	39667450(78.74%)
T3_10h2	51774688	50610094	7.59	0.03	97.8	93.37	52.82	39685860(78.41%)
T3_10h3	46877190	45783092	6.87	0.03	97.88	93.52	52.49	35699467(77.98%)
T3_24h1	47555400	46349730	6.95	0.03	97.84	93.44	51.28	34467965(74.36%)
T3_24h2	48756066	47590880	7.14	0.03	97.77	93.26	51.77	35596473(74.80%)
T3_24h3	56846744	55649248	8.35	0.03	97.46	92.59	51.86	41083596(73.83%)

## Sheet: Table S2
Table S2. The metabolome profile of all banana plant samples treated with and without uniconazole grown under cold stress.
Index	Q1 (Da)	Q3 (Da)	Molecular weight (Da)	Formula	Ionization model	Compounds	Class I	Class II	CAS	Level	T3_0h1	T3_0h2	T3_0h3	T3_10h1	T3_10h2	T3_10h3	T3_24h1	T3_24h2	T3_24h3	CK_0h1	CK_0h2	CK_0h3	CK_10h1	CK_10h2	CK_10h3	CK_24h1	CK_24h2	CK_24h3	QC01	QC02	QC03	cpd_ID	kegg_map
Wchn004079	355.11	175.04	356.111	C16H20O9	[M-H]-	Juglanoside D	Others	Others	-	1	1.69362e+07	1.58443e+07	1.12664e+07	1.96244e+07	3.02404e+07	2.00584e+07	2.61274e+07	2.4782e+07	3.66918e+07	4.70143e+07	3.18999e+07	5.26206e+06	4.08782e+07	1.55586e+07	2.45702e+07	1.21885e+07	2.34567e+07	3.36007e+07	2.37901e+07	2.37764e+07	2.37529e+07	-	-
pme3033	104.07	58.07	103.063	C4H9NO2	[M+H]+	N,N-Dimethylglycine*	Amino acids and derivatives	Amino acids and derivatives	1118-68-9	2	648417	567870	492694	778347	652489	492438	650514	775824	795071	1.11095e+06	918076	679224	329693	577692	697491	4.535e+06	912479	2.09584e+06	1.13752e+06	1.13803e+06	1.13283e+06	C01026	ko00260,ko01100
Zbjn002472	823.24	191.06	824.237	C37H44O21	[M-H]-	Caffeoylquinic acid-glucose-rhamnose-caffeoyl	Phenolic acids	Phenolic acids	-	2	34544.6	31219	38386.2	21670	20160.2	15486.3	27326	24348.3	20525.8	30746.9	26729.2	33699.2	21676.4	42418.4	28506.2	5252.99	23162.1	20980.1	23741.4	23620	23689.6	-	-
Lmbn005923	277.22	59.01	278.225	C18H30O2	[M-H]-	Crepenynic acid	Lipids	Free fatty acids	2277-31-8	1	628522	606745	683734	620876	472681	570444	564286	494892	595880	801039	754461	743841	458585	548030	586372	2.41941e+06	408276	919337	803253	806812	801610	C07289	ko00591
Wcsn010254	277.22	277.22	278.225	C18H30O2	[M-H]-	4-[3-(4,8-dimethylnona-3,7-dienyl)-3-methyloxiran-2-yl]butan-2-one*	Others	Others	-	1	134293346	1.33436e+08	1.37385e+08	1.33065e+08	1.1906e+08	1.30326e+08	1.27569e+08	1.1904e+08	1.30792e+08	1.47599e+08	1.43888e+08	1.44326e+08	1.15774e+08	1.2704e+08	1.29827e+08	2.27496e+08	1.12052e+08	1.59611e+08	1.44652e+08	144458073	1.43665e+08	-	-
Wcdp006912	274.28	88.08	273.267	C16H35NO2	[M+H]+	Lauryldiethanolamine*	Others	Others	1541-67-9	2	4.67121e+06	4.0523e+06	4.87424e+06	5.53003e+06	6.33768e+06	5.31133e+06	5.24509e+06	5.43835e+06	3.9095e+06	5.02923e+06	4.04416e+06	5.17773e+06	5.19188e+06	5.93668e+06	5.2344e+06	5.24947e+06	4.2384e+06	4.74468e+06	4.06066e+06	4.05318e+06	4.0322e+06	-	-
Wdgp002258	355.17	163.04	354.158	C20H22N2O4	[M+H]+	16-hydroxyalstonisine	Alkaloids	Plumerane	-	2	9.57543e+07	4.56209e+07	1.85023e+07	5.55336e+06	1.08741e+08	3.86556e+07	6.5925e+07	4.70591e+07	1.78252e+08	4.78806e+07	9.74313e+07	1.13497e+07	3.99709e+07	2.09075e+07	1.13194e+08	7.96187e+06	8.82661e+06	3.94122e+07	6.26575e+07	6.28944e+07	6.24298e+07	-	-
Zbdn007423	207.07	192.04	208.074	C11H12O4	[M-H]-	6,7-Dimethoxy-4-chromanone	Flavonoids	Other Flavonoids	-	1	478023	495070	361346	405304	818083	465436	550146	621846	1.76029e+06	2.28416e+06	1.18301e+06	312907	1.88711e+06	573931	1.18557e+06	448389	804964	948310	918054	924934	921401	-	-
Walp007182	274.27	88.08	273.267	C16H35NO2	[M+H]+	2-Aminohexadecane-1,15-diol	Lipids	Sphingolipids	-	3	4.65103e+06	4.10052e+06	5.0732e+06	5.15432e+06	6.0527e+06	5.15306e+06	5.10884e+06	5.12775e+06	3.61304e+06	4.63416e+06	4.01289e+06	5.08605e+06	5.07913e+06	5.67688e+06	5.00402e+06	4.90524e+06	4.02726e+06	4.45248e+06	3.99385e+06	4.01892e+06	3.98507e+06	-	-
WaYp004929	309.1	147.04	308.09	C15H16O7	[M+H]+	3-O-(p-coumaroyl) 3-Hydroxy-3-methylglutaric acid*	Phenolic acids	Phenolic acids	-	1	1.05654e+07	1.12692e+07	1.5678e+07	1.08151e+07	8.0618e+06	1.39138e+07	1.14435e+07	1.82757e+07	8.18653e+06	7.36627e+06	8.44236e+06	1.46554e+07	1.13719e+07	1.18503e+07	7.8818e+06	1.42411e+07	1.16638e+07	1.21123e+07	1.13183e+07	1.12063e+07	1.12422e+07	-	-
mws0282	203.08	116.05	204.09	C11H12N2O2	[M-H]-	L-Tryptophan	Amino acids and derivatives	Amino acids and derivatives	73-22-3	1	1.27631e+06	3.15551e+06	2.83197e+06	7.53752e+06	4.05348e+06	4.80597e+06	4.85971e+06	5.51156e+06	6.71563e+06	1.94475e+07	1.5709e+06	1.427e+06	3.76377e+06	5.53891e+06	1.11333e+07	6.57233e+06	5.93552e+06	8.23608e+06	6.14235e+06	6.13924e+06	6.19784e+06	C00078	ko00260,ko00380,ko00400,ko00966,ko00970,ko01100,ko01110,ko01210,ko01230,ko01240
Lmnn102707	315.11	135.04	316.116	C14H20O8	[M-H]-	Cimidahurinine*	Phenolic acids	Phenolic acids	142542-89-0	1	4.66686e+07	3.9938e+07	3.8837e+07	1.26672e+06	2.71831e+07	1.03452e+07	4.20166e+07	4.41482e+06	2.03359e+07	3.40011e+07	2.27556e+07	8.54843e+06	6.46782e+07	3.36264e+07	1.86004e+07	435563	3.97598e+07	3.92745e+07	3.21445e+07	3.21658e+07	3.18434e+07	-	-
Lhdp120310	503.25	209.15	502.241	C24H38O11	[M+H]+	Urenalobaside C	Terpenoids	Monoterpenoids	-	3	282273	464133	318783	115005	453677	320313	370829	549376	446708	508960	421527	270332	471197	342561	560416	148340	435911	669146	435335	429813	432783	-	-
MWSslk140	192.07	56.05	191.062	C7H13NO3S	[M+H]+	N-Acetyl-L-Methionine	Amino acids and derivatives	Amino acids and derivatives	65-82-7	3	11399.5	9248.58	14130.5	27847.4	9393.7	8340	16670	4700.88	20311.6	4014.01	12069	23340	10039	9372.17	15184	10766	12452.6	20963.2	15065.9	14877.8	15005	C02712	-
MA10039492	173.01	71.03	174.016	C6H6O6	[M-H]-	Dehydroascorbic acid	Others	Vitamin	490-83-5	1	1.00698e+06	1.02064e+06	952198	569915	818149	985812	561284	750106	826477	422290	712384	1.06978e+06	420106	510995	428525	777802	711484	663540	839992	829223	833891	C05422	ko00053,ko00480,ko01100
mws0089	447.09	285.04	448.101	C21H20O11	[M-H]-	Kaempferol-7-O-glucoside	Flavonoids	Flavonols	16290-07-6	2	418175	65226.4	46670	67759.3	355730	82778.4	497764	63175.5	1.72753e+06	154163	294440	349276	45489.5	61255.4	722487	931426	103590	126974	358797	360010	363557	-	-
pme3337	384.12	252.07	383.108	C14H17N5O8	[M+H]+	Succinyladenosine	Nucleotides and derivatives	Nucleotides and derivatives	4542-23-8	1	2.07128e+06	2.35984e+06	2.13429e+06	2.4323e+06	3.3246e+06	1.99918e+06	2.27941e+06	2.8079e+06	2.51665e+06	2.7537e+06	3.07256e+06	1.57319e+06	2.95595e+06	2.16934e+06	2.52827e+06	2.86849e+06	2.32794e+06	2.41883e+06	2.50734e+06	2.50745e+06	2.47773e+06	-	-
MWS2066	143.05	115.06	144.058	C10H8O	[M-H]-	1-Naphthol*	Phenolic acids	Phenolic acids	90-15-3	3	97714.6	107068	69192.2	97498	87746.8	96005.4	72138.6	82322.3	83271.9	89677.2	92779.7	112457	88267.1	89108.9	74552.9	45845.9	77042.5	94010.5	94347.9	93354.9	93028.3	C11714	-
Zmyn000453	191.02	111.01	192.027	C6H8O7	[M-H]-	Isocitric Acid	Organic acids	Organic acids	320-77-4	2	3.89639e+07	3.46063e+07	4.34784e+07	2.16283e+07	3.78767e+07	3.8355e+07	6.31492e+07	4.95661e+07	3.62194e+07	3.27842e+07	2.39785e+07	1.80444e+07	2.39333e+07	2.55091e+07	2.6835e+07	2.87868e+07	2.54304e+07	2.40138e+07	3.35366e+07	3.40679e+07	3.37348e+07	C00311	ko00020,ko00630,ko01100,ko01110,ko01200,ko01210,ko01230,ko01240
Zmtn001624	188.04	144.05	189.043	C10H7NO3	[M-H]-	N-Acetylisatin	Alkaloids	Plumerane	574-17-4	1	4.91603e+06	4.18343e+06	4.51508e+06	4.02816e+06	4.30096e+06	3.65468e+06	4.17493e+06	3.87245e+06	3.04379e+06	3.66096e+06	3.22642e+06	3.84448e+06	4.5749e+06	4.66514e+06	3.91341e+06	4.92717e+06	4.57766e+06	3.93246e+06	4.07168e+06	4.04522e+06	4.00712e+06	C02172	ko00380
WaYn010298	291.2	165.13	292.204	C18H28O3	[M-H]-	9-Hydroxyoctadeca-6,10,12,15-Tetraenoic Acid*	Lipids	Free fatty acids	326492-79-9	1	2.09756e+06	1.43154e+06	1.82895e+06	52646.7	38322.8	31928.8	356998	182676	181035	2.62471e+06	2.04951e+06	1.20619e+06	16652.4	34241.2	11826.4	1.70183e+07	83903.5	94958.9	1.9958e+06	2.02563e+06	1.99976e+06	-	-
Wccp011838	282.28	69.07	281.272	C18H35NO	[M+H]+	Octadec-8-enamide	Alkaloids	Alkaloids	-	1	3.8434e+07	4.13806e+07	3.47758e+07	4.14061e+07	3.8482e+07	3.71288e+07	3.42978e+07	2.76374e+07	3.42784e+07	3.4371e+07	3.38857e+07	4.4111e+07	3.72514e+07	3.57419e+07	3.54907e+07	3.41572e+07	3.61753e+07	3.4224e+07	2.79552e+07	2.84163e+07	2.80934e+07	-	-
Hmpn002991	375.18	135.04	376.189	C21H28O6	[M-H]-	1,7-Bis(4-hydroxy-3-methoxyphenyl)heptane-3,5-diol	Others	Others	-	2	17024.4	92792.2	36285.8	13914.3	57064.9	43679.4	29973.6	104491	99580.2	57896.9	36127.2	4540.48	29696.4	41798.4	70991.9	111682	128944	88209.1	56476.7	55994.9	55481.9	-	-
pmn001505	763.43	763.4	764.435	C41H64O13	[M-H]-	Oleanolic acid-3-O-xylosyl(1→3)glucuronide	Terpenoids	Triterpene Saponin	-	2	483962	380367	640505	400183	403129	613043	350725	453667	282942	563087	373362	833605	287466	325075	569663	514145	234040	363094	449450	444779	453191	-	-
Sakn002857	447.15	315.11	448.158	C19H28O12	[M-H]-	3,4-Dihydroxyphenethyl alcohol-8-O-[β-D-apinosyl(1→3)]-β-D-glucoside	Phenolic acids	Phenolic acids	-	2	160695	188005	251621	22762.3	64427.9	61801.6	271145	43859.4	92860.2	189252	129396	56828.3	547930	160758	78110.8	16295.8	244219	216216	160278	157935	157510	-	-
Zmyn005252	285.24	239.24	286.251	C17H34O3	[M-H]-	3-Hydroxy-palmitic acid methyl ester	Lipids	Free fatty acids	51883-36-4	3	34067.8	49490.2	44394.3	45581.7	61285	54262.7	59238.9	75428.2	39382.8	61640.5	42532.7	33298.7	58590.7	89759.6	77152.4	78407.7	59867.1	46105.1	43700.9	44513.3	43869.9	C11849	-
Zajn002491	451.12	289.07	452.132	C21H24O11	[M-H]-	catechin-4-β-D-galactopyranoside	Flavonoids	Flavanols	-	2	1.00976e+07	7.68699e+06	9.25778e+06	6.71e+06	7.90104e+06	8.96373e+06	9.41037e+06	8.74654e+06	1.13241e+07	1.02308e+07	1.17066e+07	5.81427e+06	9.29895e+06	7.76639e+06	8.55783e+06	276685	8.12598e+06	1.14868e+07	8.71928e+06	8.56259e+06	8.70045e+06	-	-
Waln011524	554.35	255.23	555.354	C26H54NO9P	[M-H]-	1-(2,3-dihydroxypropoxy)-3-(((2-(dimethylamino)ethoxy)(hydroxy)phosphoryl)oxy)propan-2-yl palmitate*	Lipids	LPE	-	1	940146	1.16572e+06	1.16183e+06	472332	498787	412175	1.0659e+06	1.24598e+06	1.37733e+06	967713	1.06788e+06	1.0354e+06	547143	452974	455200	2.68938e+06	1.1207e+06	1.57228e+06	1.18495e+06	1.16197e+06	1.17702e+06	-	-
Waln011704	580.36	281.25	581.369	C28H56NO9P	[M-H]-	1-(2,3-dihydroxypropoxy)-3-(((2-(dimethylamino)ethoxy)(hydroxy)phosphoryl)oxy)propan-2-yl (Z)-14-Octadecenoic Acid	Lipids	LPE	-	1	784978	510150	692542	582931	375931	450096	738454	782227	427288	396009	574833	970233	220897	318393	303608	6.15362e+06	569116	1.56226e+06	977141	967026	986484	-	-
pme1210	150.06	61.01	149.051	C5H11NO2S	[M+H]+	L-Methionine	Amino acids and derivatives	Amino acids and derivatives	63-68-3	3	259121	470037	253804	955953	875516	585154	407670	324231	837142	745756	760306	529684	720605	470957	661570	532535	742895	666871	599184	607639	610977	C00073	ko00270,ko00470,ko00966,ko00970,ko00999,ko01100,ko01110,ko01210,ko01230,ko01240
Lmgp000796	150.06	61.01	149.048	C8H7NO2	[M+H]+	4-Hydroxymandelonitrile	Alkaloids	Phenolamine	13093-65-7	2	259121	470037	253804	955953	875516	585154	407670	324231	837142	745756	760306	529684	720605	470957	661570	532535	742895	666871	599184	607639	610977	C00650	-
Wbmn010746	377.23	295.23	378.241	C22H34O5	[M-H]-	Negundoin A*	Terpenoids	Ditepenoids	-	3	575195	471689	473055	424675	206981	326322	469075	670389	504054	553159	464347	1.17571e+06	259709	319209	336270	1.17648e+07	441359	1.13063e+06	2.38005e+06	2.34603e+06	2.33281e+06	-	-
pma6460	337.09	163.04	338.1	C16H18O8	[M-H]-	4-O-p-Coumaroylquinic acid	Phenolic acids	Phenolic acids	32451-86-8	3	1.54089e+06	745959	552068	254105	1.7515e+06	325403	1.07291e+06	731384	1.63139e+06	1.26419e+06	1.43197e+06	371440	878431	444049	2.40442e+06	2.95755e+06	457517	1.03437e+06	1.28369e+06	1.30723e+06	1.30767e+06	C10441	-
Lmqn009304	325.11	293.08	326.115	C19H18O5	[M-H]-	Eucalyptin (5-Hydroxy-7,4'-dimethoxy-6,8-dimethylflavone)	Flavonoids	Flavanones	3122-88-1	3	332591	353046	242688	160492	173721	206874	286026	301291	635569	614359	421986	393124	280846	174881	295151	746758	331241	334678	431607	440028	432171	-	-
MWSmce583	165.02	91.02	166.027	C8H6O4	[M-H]-	Piperonylic acid	Organic acids	Organic acids	94-53-1	3	527154	416305	509803	661421	621682	680374	582255	693142	344671	612703	390105	679562	521183	691826	532786	601103	528607	653723	404616	410562	413297	-	-
pmb2826	147.03	87.01	148.037	C5H8O5	[M-H]-	L-Citramalic acid	Organic acids	Organic acids	6236-09-5	3	322604	233756	256330	242801	236839	303026	461486	280292	161859	108135	206155	282431	59273.3	127884	169623	245340	217911	209027	245425	244371	240307	C02614	ko00660,ko01100
pme0183	152.06	135.03	151.049	C5H5N5O	[M+H]+	Isoguanine	Nucleotides and derivatives	Nucleotides and derivatives	3373-53-3	3	3.23462e+06	2.61602e+06	5.52563e+06	9.0094e+06	3.4883e+06	3.75873e+06	2.98958e+06	5.98244e+06	1.65259e+06	2.34237e+06	4.08578e+06	2.58326e+06	2.46185e+06	4.06593e+06	1.86128e+06	3.77217e+06	5.76999e+06	4.3496e+06	4.23819e+06	4.14291e+06	4.18804e+06	-	-
HJN003	385.11	223.06	386.121	C17H22O10	[M-H]-	1-O-Sinapoyl-β-D-glucose	Phenolic acids	Phenolic acids	-	3	1.11059e+06	1.18201e+06	1.50994e+06	795970	1.66831e+06	865855	1.7252e+06	1.76529e+06	1.74217e+06	2.57342e+06	2.15365e+06	806054	1.7988e+06	2.04198e+06	2.57607e+06	1.82213e+06	1.70959e+06	2.20166e+06	1.73893e+06	1.69861e+06	1.72278e+06	C01175	ko00940,ko01110
Qmdp112404	349.27	179.14	348.266	C22H36O3	[M+H]+	Viteagnusin B	Terpenoids	Ditepenoids	-	3	180601	189521	103816	73730.8	94053.4	141155	191026	187774	351288	261422	273640	154261	195129	145263	180703	1.15709e+06	270991	237715	234173	239752	237360	-	-
Lmtn002233	327.11	165.05	328.116	C15H20O8	[M-H]-	Androsin	Phenolic acids	Phenolic acids	531-28-2	2	3.16934e+06	1.96026e+06	1.07571e+06	1.03943e+06	3.60623e+06	1.3161e+06	2.03857e+06	1.78767e+06	4.08272e+06	2.26469e+06	3.38763e+06	831077	2.05681e+06	1.32981e+06	2.65363e+06	417525	653170	1.63619e+06	2.10751e+06	2.08418e+06	2.05826e+06	-	-
Hmyn001360	299.11	59.01	300.136	C18H20O4	[M-H]-	Doitungbiphenyl A	Phenolic acids	Phenolic acids	-	2	2.89314e+06	2.40485e+06	2.25215e+06	942270	1.33275e+06	1.22459e+06	2.52354e+06	1.02894e+06	1.0606e+06	2.37042e+06	1.05907e+06	1.12728e+06	4.12583e+06	2.45309e+06	1.33214e+06	696138	2.16032e+06	1.93559e+06	1.82351e+06	1.8668e+06	1.83844e+06	-	-
Qmjp080407	291.19	233.16	290.188	C18H26O3	[M+H]+	14(15)-Bisnor-13-oxolabd-8(17),11(E)-dien-19-oic acid	Terpenoids	Sesquiterpenoids	-	1	294677	268344	240295	238781	259888	275737	269740	338748	255983	301452	267469	231617	305444	254288	263943	343958	253599	251707	264169	270646	266983	-	-
Zmsp001773	268.11	136.07	267.097	C10H13N5O4	[M+H]+	9-Alpha-Ribofuranosyladenine*	Nucleotides and derivatives	Nucleotides and derivatives	-	1	807167	1.21227e+06	798086	854975	756436	548676	564356	1.06354e+06	691476	1.6645e+06	1.33943e+06	1.07541e+06	598199	603367	692797	1.34294e+07	1.37847e+06	1.0225e+06	1.41856e+06	1.38487e+06	1.39644e+06	-	-
Labn003679	327.11	147.05	328.116	C15H20O8	[M-H]-	(E)-caffeyl alcohol 4-O-β-D-glucopyranoside	Phenolic acids	Phenolic acids	-	1	2.00251e+06	2.06668e+06	2.81856e+06	1.82811e+06	2.0665e+06	1.88708e+06	2.38899e+06	2.75744e+06	1.99128e+06	2.24413e+06	1.95758e+06	1.74627e+06	2.23843e+06	2.63814e+06	2.1799e+06	2.65019e+06	2.21569e+06	2.34052e+06	2.04987e+06	2.07864e+06	2.1006e+06	-	-
WaYn010475	552.33	253.22	553.338	C26H52NO9P	[M-H]-	2-(2,3-dihydroxypropoxy)-3-(((2-(dimethylamino)ethoxy)(hydroxy)phosphoryl)oxy)propan-2-yl (E)-hexadec-9-enoate	Lipids	LPE	-	1	186164	180572	215245	105049	69652.7	108776	185822	215076	184639	166359	224098	234267	59809.9	78762.4	65996.7	735053	170572	346374	197042	193838	192385	-	-
Lmmn003663	329.09	167.04	330.095	C14H18O9	[M-H]-	5-Glucosyloxy-2-Hydroxybenzoic acid methyl ester	Phenolic acids	Phenolic acids	-	1	806886	392186	590002	619162	680657	842382	844662	748449	577414	682282	644855	707175	562997	840999	655350	398262	588860	680449	660279	675537	673158	-	-
Wbmp003419	389.22	209.15	388.21	C19H32O8	[M+H]+	Dihydrovomifoliol-O-β-D-glucoside*	Terpenoids	Sesquiterpenoids	-	1	871865	1.08855e+06	946199	193340	802629	781800	885714	886379	806962	882977	928502	467252	953910	767113	874590	993635	788235	832564	794539	811958	795005	-	-
Wacp004383	1031.54	415.32	1030.53	C51H82O21	[M+H]+	Dehydroxylcryptogenin glu rha rha glu	Steroids	Steroidal saponins	-	2	7.9964e+06	3.83801e+06	3.92352e+06	5.41047e+06	4.67497e+06	8.54819e+06	8.43751e+06	6.03793e+06	7.05744e+06	5.09359e+06	6.99136e+06	8.23432e+06	4.38979e+06	6.09244e+06	3.49967e+06	3.38402e+06	4.95267e+06	7.02226e+06	6.06963e+06	6.16601e+06	6.01631e+06	-	-
Sacn002893	403.12	223.06	404.132	C17H24O11	[M-H]-	10-acetylmonomelittoside	Phenolic acids	Phenolic acids	-	1	226327	529114	460131	315946	226885	242896	316365	350988	170743	564419	353001	286104	514665	517465	296920	515047	560626	467910	364872	366639	373620	-	-
pme3163	289.03	96.97	290.04	C7H15O10P	[M-H]-	D-Sedoheptuiose 7-phosphate	Others	Saccharides	2646-35-7	3	1.31318e+07	1.80007e+07	1.62564e+07	1.0303e+07	1.54106e+07	1.04443e+07	1.04673e+07	1.0775e+07	7.74464e+06	1.11945e+07	1.30056e+07	9.76959e+06	1.21862e+07	8.12351e+06	9.29121e+06	9.54433e+06	1.1245e+07	9.75851e+06	1.15472e+07	1.15123e+07	1.12806e+07	-	-
Wcfp003475	325.14	191.08	324.132	C15H20N2O6	[M+H]+	6,7-dimethyl-4-(2,3,4,5-tetrahydroxypentyl)-1H-quinoxaline-2,3-dione*	Others	Others	-	1	1.2613e+06	1.82593e+06	1.48134e+06	1.44353e+06	1.56696e+06	1.26017e+06	2425005	1.71532e+06	1.4298e+06	1.93922e+06	1.71885e+06	1436670	1.97211e+06	1.37127e+06	1.3728e+06	1.92851e+06	1.39305e+06	1.80006e+06	1.51969e+06	1.55474e+06	1.52237e+06	-	-
Wcgp010223	277.22	93.07	276.209	C18H28O2	[M+H]+	3-(Cyclohexen-1-yl)-2-hydroxy-4a,5-dimethyl-2,3,4,5,6,7,8,8a-octahydronaphthalen-1-one*	Others	Others	-	1	295831	420020	360848	262312	168785	178612	204856	272905	260042	356572	336649	280135	156904	164506	154035	1.7795e+07	268842	710987	2.09072e+06	2.0515e+06	2.04074e+06	-	-
Zahn007990	197.12	153.13	198.126	C11H18O3	[M-H]-	5-hydroxy-3,4-dimethyl-5-pentylfuran-2(5H)-one*	Others	Others	-	1	308701	363817	185947	151245	184518	199977	188185	170774	290224	318318	277275	188962	226035	155397	179819	176884	116562	177608	235103	229343	233756	-	-
mws0376	115	71.01	116.011	C4H4O4	[M-H]-	Fumaric acid	Organic acids	Organic acids	110-17-8	1	498463	511150	550008	589508	730177	597165	772873	663335	646266	391415	413781	357702	552136	487351	506227	666280	530316	494414	585434	578037	593388	C00122	ko00020,ko00190,ko00220,ko00250,ko00350,ko00360,ko00620,ko00650,ko00760,ko01100,ko01110,ko01200
Zbqn002253	218.1	88.04	219.111	C9H17NO5	[M-H]-	6-(((S)-1-carboxyethyl)amino)-4-hydroxyhexanoicacid	Amino acids and derivatives	Amino acids and derivatives	-	1	1.02975e+06	1.09542e+06	1.14625e+06	3.22945e+06	1.4272e+06	1.90934e+06	1.15081e+06	1.62932e+06	1.61865e+06	960290	1.56149e+06	3.44085e+06	939161	1.66012e+06	1.61808e+06	2.10252e+06	1.47831e+06	1.89005e+06	1.53934e+06	1.57481e+06	1.57508e+06	-	-
Lmbp102601	163.04	89.04	162.032	C9H6O3	[M+H]+	7-Hydroxycoumarin;Umbelliferone	Lignans and Coumarins	Coumarins	93-35-6	1	2.51291e+07	9.52068e+06	4.57438e+06	1.37057e+06	2.77293e+07	7.90294e+06	1.89967e+07	1.28094e+07	4.04048e+07	1.16435e+07	2.50977e+07	2.33964e+06	8.80185e+06	5.82947e+06	2.62471e+07	1.75675e+06	1.93754e+06	8.82058e+06	1.5412e+07	1.58189e+07	1.55507e+07	C09315	ko00999,ko01110
Wagn012030	653.38	397.14	654.383	C31H58O14	[M-H]-	2-Palmitoyl-Sn-Glycerol 3-O-Diglucoside	Lipids	Glycerol ester	-	2	1.32555e+06	1.34117e+06	1.0772e+06	957233	753118	1.34013e+06	935753	1.0321e+06	871425	2.1263e+06	1.57012e+06	2.21663e+06	1.23909e+06	1.00973e+06	2.43203e+06	1.75535e+06	1.00175e+06	1.03584e+06	1.37576e+06	1.41244e+06	1.39987e+06	-	-
pmn001691	327.22	291.2	328.225	C18H32O5	[M-H]-	9,12,13-Trihydroxy-10,15-octadecadienoic acid	Lipids	Free fatty acids	-	1	44226.7	68512.8	59375.1	23725.4	13006.1	19543.7	154254	219842	60953.4	51980.8	49157.5	27347.4	9535.49	23693.9	13827.5	7.31885e+06	234065	213239	462754	474837	465412	-	-
HJN055	435.13	273.08	436.137	C21H24O10	[M-H]-	Dihydrocharcone-4'-O-glucoside*	Flavonoids	Chalcones	-	1	1.59161e+06	699999	796142	835483	962945	1.35823e+06	1.12834e+06	798110	1.55337e+06	806030	1.08417e+06	2.04009e+06	842704	930062	1.07935e+06	372554	1.0135e+06	910303	989422	1.00426e+06	976282	-	-
HJN104	481.14	319.08	482.106	C21H22O13	[M-H]-	Dihydromyricetin-3-O-glucoside	Flavonoids	Flavanonols	-	3	768623	1.77319e+06	1.57088e+06	611953	921592	694091	939933	1.28211e+06	712527	1.49632e+06	1.0691e+06	311621	1.50326e+06	875507	886779	1.5099e+06	1.16937e+06	1.06346e+06	990849	1.00988e+06	981734	-	-
Zmgn000503	133.05	71.01	134.058	C5H10O4	[M-H]-	2,3-Dihydroxy-3-Methylbutanoic Acid	Organic acids	Organic acids	1756-18-9	1	7.98815e+06	6.87347e+06	9.62961e+06	7.12954e+06	7.78567e+06	8.47546e+06	1.03196e+07	9.08087e+06	7.47851e+06	5.77707e+06	4.91394e+06	6.48778e+06	7.53335e+06	6.54578e+06	7.39653e+06	4.55119e+06	6.46899e+06	6.36091e+06	7.90392e+06	7.72454e+06	7.69704e+06	C04039	-
Wcsn010496	277.22	233.23	278.225	C18H30O2	[M-H]-	6,10,14-Trimethylpentadeca-5,9-Diene-2,13-Dione	Others	Others	-	1	548454	578672	588132	538494	438265	498967	481561	431418	524533	717027	638586	654968	414530	464622	501680	2.00364e+06	370527	836945	715826	697242	698922	-	-
Zmhn001358	299.08	137.02	300.084	C13H16O8	[M-H]-	4-O-Glucosyl-4-hydroxybenzoic acid*	Phenolic acids	Phenolic acids	-	1	882507	1.21976e+06	1.02354e+06	1.06446e+06	1.77972e+06	1.08098e+06	2.63496e+06	8.03978e+06	1.70103e+06	2.1134e+06	1.7607e+06	1.50809e+06	1.57892e+06	1.80327e+06	1.97753e+06	2.44947e+06	2.37987e+06	1.26554e+06	2.15929e+06	2.09691e+06	2.13597e+06	-	-
Wcdp008776	319.1	287.07	318.089	C20H14O4	[M+H]+	musanolone F	Quinones	Quinones	173560-66-2	2	53116.1	318267	255738	14884.3	473441	188229	58499.2	121731	199627	2.31631e+06	85670.4	2312.48	125623	309952	22031.1	290034	26876.5	21753.3	263240	266518	258752	-	-
Yaln008277	393.22	311.22	394.236	C22H34O6	[M-H]-	Trijugin A	Terpenoids	Sesquiterpenoids	-	3	87799.5	110234	103112	60662.3	41764	47119.1	231099	238995	166342	164142	95070.8	110388	45193.7	60473	56566.3	6.93214e+06	425763	511813	1.49305e+06	1.4514e+06	1.4605e+06	-	-
mws0219	132.03	88.04	133.037	C4H7NO4	[M-H]-	L-Aspartic Acid*	Amino acids and derivatives	Amino acids and derivatives	56-84-8	1	1.24707e+07	14328050	9.87417e+06	9.35737e+06	1.02579e+07	5.73666e+06	4.89078e+06	5.23486e+06	5.10116e+06	1.36218e+07	1.35419e+07	3.1012e+06	4.06091e+06	5.45261e+06	7.03156e+06	4.34006e+06	5.07877e+06	6.42533e+06	7.59368e+06	7.67334e+06	7.44905e+06	C00049	ko00220,ko00250,ko00260,ko00261,ko00270,ko00300,ko00340,ko00410,ko00460,ko00470,ko00710,ko00760,ko00770,ko00970,ko00999,ko01100,ko01110,ko01200,ko01210,ko01230,ko01240,ko02010
Hmln007772	293.18	221.16	294.183	C17H26O4	[M-H]-	Nordihydrocapsiate	Phenolic acids	Phenolic acids	220012-53-3	1	3.24026e+06	1.74507e+06	9.40007e+06	3.73054e+06	7.41458e+06	5.36481e+06	1.7501e+07	7.12459e+06	3.57717e+06	5.1828e+06	1.82996e+06	5.62286e+06	8.27511e+06	4.67645e+06	5.60416e+06	6.17322e+06	2.84074e+06	4.91533e+06	2.04796e+06	2.11069e+06	2.09023e+06	-	-
Jmzn006005	177.06	117.04	178.063	C10H10O3	[M-H]-	3,4-methylenedioxy cinnamyl alcohol	Others	Alcohol compounds	58095-76-4	1	3.44981e+06	2.63805e+06	2.73761e+06	3.31245e+06	3.14591e+06	5.28157e+06	5.01042e+06	4.36242e+06	1.0591e+07	5.69955e+06	5.1837e+06	8.0607e+06	7.56551e+06	5.97906e+06	8.49381e+06	4.68163e+06	6.35922e+06	4.81895e+06	5.89077e+06	5.99472e+06	6.07461e+06	-	-
Hmhn002787	443.19	161.04	444.2	C21H32O10	[M-H]-	(1'R,3R,5R,8'S)-Dihydrophaseic acid-O-β-D-glucoside	Phenolic acids	Phenolic acids	-	3	421002	167083	98683.8	35689.3	497632	191247	398973	266510	400062	275507	405599	79017.1	190221	114584	575628	29544.6	41161.4	247202	307819	316976	309884	-	-
MWSHC2022	359.1	197.05	360.106	C15H20O10	[M-H]-	Glucosyringic acid	Phenolic acids	Phenolic acids	33228-65-8	2	415284	350646	401126	2.85252e+06	499688	1.08847e+06	287246	1.29287e+06	674501	262014	422696	2.48757e+06	163765	611123	860131	819289	339821	524944	548395	555877	538796	-	-
mws0367	277.22	277.22	278.225	C18H30O2	[M-H]-	α-Linolenic Acid*	Lipids	Free fatty acids	463-40-1	1	3.25183e+07	3.09108e+07	3.43236e+07	2.9822e+07	2.6098e+07	3.06416e+07	3.21226e+07	2.42177e+07	2.99485e+07	3.97797e+07	3.81744e+07	3.54831e+07	2.30832e+07	2.72627e+07	2.98879e+07	1.00752e+08	2.49836e+07	5.15203e+07	3.8589e+07	3.98284e+07	3.92401e+07	C06427	ko00592,ko01040,ko01100,ko01110
pmb0464	458.15	116.03	457.143	C16H27NO14	[M+H]+	L-Aspartic acid-O-diglucoside	Amino acids and derivatives	Amino acids and derivatives	-	3	287609	343129	187005	280433	358826	299913	397326	372469	589249	949461	451881	433340	460167	384765	685739	1635005	1.04527e+06	666984	452689	467348	459555	-	-
Wcdp000380	104.11	60.08	103.1	C5H13NO	[M+H]+	L-Valinol	Amino acids and derivatives	Amino acids and derivatives	2026-48-4	1	4.13003e+06	3.06184e+06	3.44483e+06	4.59219e+06	3.30278e+06	3.74728e+06	3.60447e+06	4672323	4.16991e+06	2.70728e+06	3.70982e+06	3.74742e+06	2.12457e+06	3.05657e+06	2.6157e+06	3.3076e+07	4.95607e+06	1.36096e+07	6.25846e+06	6.07384e+06	6.10805e+06	-	-
YC512118	282.28	247.24	281.272	C18H35NO	[M+H]+	Oleamide (9-Octadecenamide)	Lipids	Free fatty acids	301-02-0	1	2.97731e+06	3.23146e+06	2.807e+06	3.31378e+06	3.00001e+06	2.94883e+06	2.65238e+06	2.08596e+06	2.69674e+06	2.69873e+06	2.7941e+06	3.58887e+06	2.91351e+06	2.79e+06	2.76458e+06	2.57011e+06	2.80038e+06	2.73367e+06	2.12631e+06	2.13457e+06	2.19006e+06	C19670	-
Lmgn007652	329.23	211.13	330.241	C18H34O5	[M-H]-	Tianshic acid	Organic acids	Organic acids	-	1	215075	333937	283826	120757	94292.6	86114.3	756066	1.29227e+06	393781	234837	191663	222434	81846.8	109634	60236.9	2.9396e+07	1.45458e+06	920528	1.61349e+06	1.66641e+06	1.64205e+06	-	-
Waln009920	576.33	277.22	577.338	C28H52NO9P	[M-H]-	1-(2,3-dihydroxypropoxy)-3-(((2-(dimethylamino)ethoxy)(hydroxy)phosphoryl)oxy)propan-2-yl (8E,11Z,14Z)-octadeca-8,11,14-trienoate	Lipids	LPE	-	1	4.2261e+06	4.40589e+06	6.30573e+06	3.59197e+06	2.96455e+06	3.06384e+06	4.68846e+06	5.56311e+06	3.93575e+06	3.41154e+06	3.43767e+06	4.26664e+06	1.80816e+06	2.46989e+06	1.81571e+06	9.8715e+06	3.156e+06	9.53384e+06	4.48206e+06	4.36935e+06	4.34911e+06	-	-
MWSHC2047	579.21	417.16	580.216	C28H36O13	[M-H]-	Syringaresinol-4'-O-glucoside; Acanthoside B*	Lignans and Coumarins	Lignans	7374-79-0	1	812964	834659	812333	200934	574977	454298	713605	737302	748778	1.16212e+06	951174	246958	968354	691593	1.01118e+06	622751	701700	870374	739692	720645	717866	C10890	-
Zmjn004899	747.22	145.03	748.221	C35H40O18	[M-H]-	1-p-Coumaroyl-3-feruloyl-6,6'-di-acetylsucrose	Phenolic acids	Phenolic acids	-	2	153020	173876	452741	122997	373985	186623	466568	352699	265458	258596	199803	112127	252285	216547	302461	229269	177232	405901	262722	254924	255960	-	-
Lacp005577	457.2	133.1	456.199	C22H32O10	[M+H]+	3-(3'-Hydroxybutyl)-2,4,4-trimethylcyclohexa-2,5-dienone malonyl glucoside	Terpenoids	Sesquiterpenoids	-	1	7.85225e+06	1.14205e+07	1.06402e+07	4.27279e+06	7.57986e+06	5.56909e+06	9.77243e+06	9.89198e+06	9.59423e+06	8.78403e+06	7.31104e+06	2.74156e+06	9.56022e+06	7.01407e+06	7.79221e+06	7.28214e+06	7.15372e+06	9.23361e+06	7.1135e+06	7.13934e+06	7.33062e+06	-	-
ZbYn009419	661.35	277.22	602.33	C30H50O12	[M+CH3COOH-H]-	3-Oleoyl sucrose	Lipids	Free fatty acids	-	2	10212.3	11859.4	11364.7	11403.6	8560.68	11418.1	14096.7	8518.16	9655.63	12694.1	10751.2	13691.2	9271.62	11799.8	14551.1	6876.46	14769	8552.16	13796.2	14095.9	14252.4	-	-
Lmsn003318	355.1	175.04	356.111	C16H20O9	[M-H]-	1-O-Feruloyl-β-D-glucose*	Phenolic acids	Phenolic acids	7196-71-6	1	5.10904e+06	2.59593e+06	1.75963e+06	1.84236e+06	5.58717e+06	2.24155e+06	3.81474e+06	3.01448e+06	7.74288e+06	3.84647e+06	5.13303e+06	2.7262e+06	3.35795e+06	2.84501e+06	5.47319e+06	794752	1.66639e+06	3.14899e+06	3.97052e+06	4.09641e+06	4.0752e+06	C17759	-
Hmhn003518	355.1	175.04	356.111	C16H20O9	[M-H]-	4-O-β-D-glucopyranosylferulic acid*	Phenolic acids	Phenolic acids	-	1	5.10904e+06	2.59593e+06	1.75963e+06	1.84236e+06	5.58717e+06	2.24155e+06	3.81474e+06	3.01448e+06	7.74288e+06	3.84647e+06	5.13303e+06	2.7262e+06	3.35795e+06	2.84501e+06	5.47319e+06	794752	1.66639e+06	3.14899e+06	3.97052e+06	4.09641e+06	4.0752e+06	-	-
Wbjp001169	221.09	130.06	220.085	C11H12N2O3	[M+H]+	o-Carboxy-5-hydroxytryptamine	Alkaloids	Alkaloids	-	1	214787	377141	292931	210482	443979	260176	524875	680358	677865	1.15928e+06	318342	212690	254498	338638	1.14755e+06	403883	283696	473068	454041	462793	447697	-	-
MW0109888	325.15	59.01	266.127	C13H18N2O4	[M+CH3COO]-	Thr-Phe	Amino acids and derivatives	Amino acids and derivatives	16875-27-7	3	1.84818e+06	2.89439e+06	2.43853e+06	1.16225e+06	1.80806e+06	1.65871e+06	1.85535e+06	1.88226e+06	1.93521e+06	2.25578e+06	1.84175e+06	1.03698e+06	2.60865e+06	1.71151e+06	1.60804e+06	2.35304e+06	1.72354e+06	1.91095e+06	1.77996e+06	1.83931e+06	1.79936e+06	-	-
MW0012982	540.33	466.29	481.317	C23H48NO7P	[M+CH3COO]-	1-Pentadecanoyl-sn-glycero-3-phosphocholine	Lipids	Glycerol ester	-	3	1.52209e+06	1.44715e+06	1.86041e+06	968839	793613	675458	1.78552e+06	2.03473e+06	1.70394e+06	1.20685e+06	1.29619e+06	2.27142e+06	512500	548224	493874	3.04105e+06	1.29389e+06	2.28002e+06	1.47857e+06	1.45021e+06	1.42958e+06	C04230	ko00564
Wbkp008219	699.36	699.36	698.343	C38H46N6O7	[M+H]+	(3S,3'S)-N,N'-((1R,2R)-5-((3,4,5-trihydroxy-6-methyltetrahydro-2H-pyran-2-yl)oxy)cyclohex-3-ene-1,2-diyl)bis(2-methyl-2,3,4,9-tetrahydro-1H-pyrido[3,4-b]indole-3-carboxamide)	Alkaloids	Alkaloids	-	1	4.07672e+07	2.56352e+07	4.45882e+07	4.39838e+07	2.36833e+07	4.18762e+07	3.09374e+07	2.26895e+07	1.53384e+07	4.65498e+07	2.75427e+07	6.08695e+07	17998479	1.71345e+07	3.4788e+07	1.49817e+07	1.66606e+07	2.06903e+07	3.58268e+07	3.70352e+07	3.6202e+07	-	-
Sazp003601	387.17	207.11	388.173	C18H28O9	[M-H]-	Tuberonic acid glucoside*	Organic acids	Organic acids	120399-24-8	1	247334	317697	388601	265052	231172	218727	399840	423692	287848	498891	468853	184539	496954	481718	351754	377209	518627	583083	391883	393560	404323	-	-
Ylyp002274	355.08	163.04	354.089	C15H18N2O6S	[M+H]+	niazidin	Alkaloids	Alkaloids	-	1	7.44133e+07	3.10166e+07	1.39271e+07	3.28602e+06	8.36289e+07	2.70943e+07	5.50472e+07	3.75163e+07	1.36455e+08	3.27713e+07	7.55484e+07	8.93409e+06	2.88455e+07	1.72596e+07	8.08709e+07	5.20466e+06	6.94807e+06	2.64917e+07	4.80224e+07	4.89424e+07	4.96967e+07	-	-
Wbmp001002	152.07	107.05	151.063	C8H9NO2	[M+H]+	4-methoxybenzamide	Alkaloids	Alkaloids	3424-93-9	1	2.11071e+07	1.88713e+07	3.70081e+07	5.57224e+07	2.58341e+07	2.52642e+07	2.11395e+07	3.8397e+07	8.50239e+06	1.23949e+07	2.42473e+07	1.53656e+07	1.73988e+07	2.34352e+07	9.60052e+06	1.97083e+07	3.4926e+07	2.72896e+07	2.58797e+07	2.53015e+07	2.50229e+07	-	-
Lasp010382	335.26	67.05	334.25	C21H34O3	[M+H]+	Ent-16beta-Methoxy-19-Kauranoic Acid	Terpenoids	Ditepenoids	38308-35-9	2	12307.2	11716.1	21999.5	15545.5	11452.1	18135.4	23547.6	6833.96	9800.82	22941.2	11992.4	25501.5	7567.9	6539.62	20259	23874.4	11011.5	10076.7	18348.4	18092.7	18723.6	-	-
mws0425	129.02	85.03	130.027	C5H6O4	[M-H]-	Citraconic acid	Organic acids	Organic acids	498-23-7	3	749362	765412	971087	638249	642189	882432	1.21092e+06	925331	578673	758848	478885	438565	560841	606657	673115	525180	493788	585955	644135	661238	665609	C02226	ko00290,ko00660,ko01100,ko01210
mws0366	277.22	277.22	278.225	C18H30O2	[M-H]-	γ-Linolenic Acid*	Lipids	Free fatty acids	506-26-3	1	236444	233474	262415	223257	185169	218551	208967	179124	230392	285217	273832	263721	161137	204638	214890	794282	148323	345113	297336	289372	298991	C06426	ko00591,ko01040,ko01100
MW0017099	291.2	165.13	292.204	C18H28O3	[M-H]-	9s,13r-12-Oxophytodienoic Acid*	Lipids	Free fatty acids	71606-07-0	1	2.40224e+06	1.54919e+06	1.9809e+06	58571.2	41673.8	32785.4	404977	186742	192200	2.85704e+06	2.32633e+06	1.32223e+06	19859.3	43480.8	10879.5	1.76642e+07	92677.2	113873	2.18589e+06	2.1812e+06	2.25055e+06	-	-
Zmgp004297	281.15	107.05	280.146	C19H20O2	[M+H]+	1-phenyl-7-(4-hydroxyphenyl)-4-ene-3-heptanone	Others	Ketone compounds	-	2	438562	519888	482036	856065	842156	457399	751010	556641	454910	718788	507973	1.20874e+06	869926	930773	741626	720476	443046	649484	543375	557589	538711	-	-
Lmbn007891	313.24	183.14	314.246	C18H34O4	[M-H]-	Hydroxy ricinoleic acid	Lipids	Free fatty acids	-	2	2312.44	7061.24	3913.33	3356.75	3619.69	5587.3	7011.06	17628.2	6889.64	5068.3	5509.32	4747.92	4158.08	10916.5	6175.06	50449.5	8941.49	7482.26	8353.68	8077	8124.65	-	-
pme0006	116.07	70.07	115.063	C5H9NO2	[M+H]+	L-Proline	Amino acids and derivatives	Amino acids and derivatives	147-85-3	3	5.88264e+06	5.31901e+06	4.11053e+06	1.12431e+07	1.21905e+07	8.0264e+06	9.11137e+06	1.02327e+07	1.4573e+07	8.41893e+06	6.15133e+06	3.06872e+06	6.59611e+06	6.71311e+06	9.198e+06	1.31979e+07	1.39573e+07	1.51189e+07	1.0075e+07	9.77736e+06	9.75209e+06	C00148	ko00330,ko00470,ko00970,ko01100,ko01110,ko01230,ko02010
Waln003350	341.09	195.05	342.095	C15H18O9	[M-H]-	3-O-p-Coumaroyl Galactonic Acid	Phenolic acids	Phenolic acids	-	2	1.46377e+06	1.99437e+06	2.49966e+06	2.17087e+06	1.50296e+06	2.09787e+06	1.77152e+06	1.91213e+06	889997	1.95855e+06	1.48437e+06	1.88278e+06	2.04286e+06	2.20942e+06	1.92524e+06	2.87938e+06	3.00525e+06	2.41611e+06	1.8079e+06	1.81678e+06	1.75533e+06	-	-
Lmhp010040	504.31	363.29	503.301	C25H46NO7P	[M+H]+	LysoPE 20:3*	Lipids	LPE	-	1	191561	156094	196728	78374.6	39982.9	73144.5	204948	206697	182085	92726.3	124384	234379	27340.3	40766.8	37207.3	308128	178312	242114	146267	151368	150749	-	-
pmn001694	329.23	229.15	330.241	C18H34O5	[M-H]-	9,10,13-Trihydroxy-11-Octadecenoic Acid	Lipids	Free fatty acids	29907-57-1	3	143247	212655	178142	72152.3	66147.8	73334.5	585938	800945	243334	168112	120256	145275	55151.2	81883.7	55815.6	1.74227e+07	859114	558430	977711	1.00158e+06	1.01442e+06	C14835	ko00591
mws0752	185.15	185.16	186.162	C11H22O2	[M-H]-	Undecylic Acid	Lipids	Free fatty acids	112-37-8	2	660879	659470	697555	808395	669979	825862	760486	860047	732927	963577	701581	913610	764329	1.00947e+06	963835	613065	685186	841308	707953	692173	682213	C17715	-
Lmhp008885	440.28	299.26	439.27	C20H42NO7P	[M+H]+	LysoPE 15:0(2n isomer)*	Lipids	LPE	-	1	86748.5	107266	121232	52339.8	58011	48163	241936	245390	286294	127187	129978	228088	48830.6	46944.3	49292.9	568935	186766	208103	183190	177976	176755	-	-
mws0018	203.22	84.08	202.216	C10H26N4	[M+H]+	Spermine	Alkaloids	Alkaloids	71-44-3	3	4.84238e+06	4.87952e+06	4.95405e+06	4.90171e+06	4.65676e+06	4.03177e+06	4.89218e+06	4.84037e+06	3.74297e+06	5.77348e+06	4.61724e+06	4.5621e+06	4.54206e+06	3.88632e+06	5.06859e+06	3.8448e+06	5.03084e+06	3.86256e+06	4.54084e+06	4.38943e+06	4.53807e+06	C00750	ko00330,ko00410,ko00480,ko00770,ko01100,ko01240
MWSHC20163	255.24	255.24	256.24	C16H32O2	[M-H]-	Cetostearic acid	Lipids	Free fatty acids	-	2	5.60757e+07	5.18461e+07	5.06315e+07	5.44094e+07	5.06482e+07	5.10299e+07	5.31514e+07	4.9015e+07	5.28765e+07	5.71123e+07	6.00024e+07	5.85386e+07	4.80302e+07	5.33547e+07	5.53169e+07	9.04437e+07	5.03411e+07	5.25462e+07	5.56653e+07	5.71837e+07	5.50931e+07	-	-
mws1195	179.07	147.04	178.063	C10H10O3	[M+H]+	p-Coumaric acid methyl ester	Phenolic acids	Phenolic acids	19367-38-5	3	1.29941e+06	982193	977827	1.14097e+06	1.16288e+06	1.85923e+06	1.71261e+06	1.60407e+06	3.49881e+06	2.06692e+06	1.96186e+06	3.00497e+06	2.57442e+06	2.07076e+06	2.94324e+06	1.31646e+06	2.1036e+06	1.64912e+06	2.21236e+06	2.13758e+06	2.14171e+06	-	-
MWSHC2062	355.1	193.05	356.111	C16H20O9	[M-H]-	Ferulic β-glucoside	Phenolic acids	Phenolic acids	14364-12-6	3	1.07652e+07	1.31801e+07	1.30018e+07	4.40436e+06	1.04035e+07	7.61184e+06	1.07352e+07	1.33842e+07	1.06099e+07	1.90563e+07	1.37973e+07	1.07501e+07	2.07102e+07	1.57647e+07	2.09892e+07	1.7342e+07	1.65476e+07	1.9941e+07	1.30319e+07	1.31854e+07	1.3536e+07	-	-
Lmsn002288	503.14	341.09	504.148	C21H28O14	[M-H]-	1-O-Caffeoyl-(6-O-glucosyl)-β-D-glucose	Phenolic acids	Phenolic acids	-	1	572716	793362	1.37027e+06	1.34181e+06	952353	1.33808e+06	1.01656e+06	1.50441e+06	1.14408e+06	1.69666e+06	1.27157e+06	2.34141e+06	1.89608e+06	1.36887e+06	1.31076e+06	1.37037e+06	1.50543e+06	1.50781e+06	1.2002e+06	1.16797e+06	1.21324e+06	-	-
Zmyp000878	284.1	152.06	283.092	C10H13N5O5	[M+H]+	Crotonoside; 2-Hydroxyadenosine	Nucleotides and derivatives	Nucleotides and derivatives	1818-71-9	1	1.75294e+06	2.22076e+06	1.60336e+06	1.46769e+06	1.07908e+06	851545	1.37736e+06	3.07123e+06	1.54395e+06	2.92379e+06	2.25543e+06	2.19982e+06	893535	1.31397e+06	884131	36915319	2.83867e+06	2.20592e+06	3.30024e+06	3.23108e+06	3.3602e+06	C08432	-
Lmsn000381	341.11	89.02	342.116	C12H22O11	[M-H]-	D-Maltose*	Others	Saccharides	69-79-4	1	5.10638e+06	5.24718e+06	6.05409e+06	5.32091e+06	4.72341e+06	5.17686e+06	4.68753e+06	5.09106e+06	6.0095e+06	5.65015e+06	6.31574e+06	8.86811e+06	8.73616e+06	4.19628e+06	8.22672e+06	7.36125e+06	8.44107e+06	5.80345e+06	5.59404e+06	5.80061e+06	5.77305e+06	C01971	-
Zbfn004680	625.17	463.12	626.185	C28H34O16	[M-H]-	2-(3,4-Dihydroxyphenethoxy)-6-(3,4,5-trihydroxycaffeoyl)-O-arabinopyranosyl-D-glucose	Phenolic acids	Phenolic acids	-	2	1.9135e+06	952747	493784	375704	2.3922e+06	503434	3.38945e+06	963028	2.73422e+06	1.6623e+06	2.44378e+06	200801	729735	459239	2.21119e+06	2.05576e+06	382604	973478	1.6638e+06	1.69842e+06	1.73075e+06	-	-
Zbfp001070	328.12	166.07	327.111	C18H17NO5	[M+H]+	N-Caffeoylphenylalanine	Amino acids and derivatives	Amino acids and derivatives	-	2	281744	251717	331694	297487	327727	398445	344376	299176	345460	347175	307882	299193	318476	322574	268188	335293	284001	367616	307046	313798	319446	-	-
Lacp001431	268.15	136.06	267.147	C14H21NO4	[M+H]+	N-(3-hydroxy-4-methoxyphenethyl)-4-hydroxybutanamide	Alkaloids	Phenolamine	-	2	723964	790265	770935	706215	605801	485745	543818	890711	482089	1.54498e+06	1.02933e+06	815234	480205	531519	516723	1.17928e+07	989438	739792	1.4169e+06	1.36278e+06	1.39923e+06	-	-
Walp006011	246.24	88.08	245.236	C14H31NO2	[M+H]+	2-Aminotetradecane-1,4-diol*	Lipids	Sphingolipids	-	2	450696	444789	582981	602255	701397	780772	685011	636655	267073	519706	346517	705622	886090	743268	646046	494866	460346	476111	391379	403592	388876	-	-
Zmzn000113	146.05	102.06	147.053	C5H9NO4	[M-H]-	L-threo-3-Methylaspartate	Amino acids and derivatives	Amino acids and derivatives	6061-13-8	1	1.1622e+06	1.17651e+06	880121	1.30739e+06	1.64572e+06	1.05581e+06	1.02592e+06	848110	1.06305e+06	1.03197e+06	1.31341e+06	365625	935618	927240	1.22561e+06	704538	683795	1.00963e+06	1.03074e+06	1.01614e+06	990767	C03618	ko00630,ko00660,ko01100,ko01200
pmb0885	291.2	191.11	290.188	C18H26O3	[M+H]+	4-Oxo-9Z,11Z,13E,15E-Octadecatetraenoic Acid	Lipids	Free fatty acids	-	3	496680	446948	473858	396391	511610	534491	596721	507620	438361	512624	455110	446019	562021	506936	536231	633135	461031	425496	461115	475886	458660	-	-
pmd0147	548.37	184.07	547.364	C28H54NO7P	[M+H]+	LysoPC 20:2	Lipids	LPC	-	3	608846	328770	473184	255048	164955	205829	469549	485119	293416	260554	370955	642721	134192	140050	134167	1.29813e+06	469899	750346	407338	391300	398195	-	-
Wcdp011766	575.15	515.13	574.142	C38H22O6	[M+H]+	Anigorootin*	Others	Others	221287-38-3	3	23318.5	25345.1	31875.6	3451.45	72050.2	2263	6705.63	18936.4	209331	991632	5629.73	1871.23	4889.2	91836.4	818.669	5256.66	578.641	18163.3	82317.3	79369.2	79657.9	-	-
Lmsn002247	299.08	137.02	300.084	C13H16O8	[M-H]-	1-O-Salicyloyl-β-D-glucose*	Phenolic acids	Phenolic acids	60517-74-0	1	103310	122962	206861	98976.3	249916	160194	199372	425732	219178	281068	254948	130643	223312	210137	262391	694425	248050	237965	217234	214816	208658	-	-
Lmbn000198	133.01	71.01	134.022	C4H6O5	[M-H]-	3-Dehydro-L-Threonic Acid*	Others	Saccharides	-	1	2.22457e+07	1.8381e+07	2.3941e+07	1.81891e+07	1.93258e+07	2.64271e+07	2.72127e+07	2.58949e+07	2.18213e+07	1.63253e+07	1.44996e+07	2.03423e+07	2.08923e+07	1.64843e+07	1.97478e+07	1.79678e+07	1.58651e+07	1.53705e+07	2.02115e+07	1.95058e+07	1.9494e+07	C03064	ko00053,ko01100
pmn001606	309.28	309.28	310.287	C20H38O2	[M-H]-	Eicosenoic acid	Lipids	Free fatty acids	26764-41-0	3	7.2359e+06	1.14458e+07	1.18217e+07	8.62536e+06	7.55577e+06	1.18928e+07	1.27622e+07	1.36295e+07	7.54212e+06	9.56616e+06	1.02453e+07	8.57137e+06	2.41458e+07	1.30925e+07	1.26622e+07	1.97725e+07	9.79255e+06	8.61046e+06	7.82519e+06	7.93216e+06	7.61255e+06	C16526	ko01040
Zbfn002592	529.15	145.03	530.164	C23H30O14	[M-H]-	3'-p-Coumaroyl-3-acetyl sucrose	Phenolic acids	Phenolic acids	-	1	4.64488e+06	5.23056e+06	8.31311e+06	3.64751e+06	4.68447e+06	4.92162e+06	6.5943e+06	6.45866e+06	4.13769e+06	4.26781e+06	3.87117e+06	3.86168e+06	5.26173e+06	4.04577e+06	4.10492e+06	6.2892e+06	4.23898e+06	5.19028e+06	5.04994e+06	4.97211e+06	5.1823e+06	-	-
pmf0175	157.16	157.16	158.167	C10H22O	[M-H]-	2-Decanol*	Others	Alcohol compounds	1120-06-5	3	2.8338e+07	2.28265e+07	2.69125e+07	4.08423e+07	3.68075e+07	3.87458e+07	3.49784e+07	4.1242e+07	2.23109e+07	4.30222e+07	2.48638e+07	3.78729e+07	3.36594e+07	4.24779e+07	4.22958e+07	3.17731e+07	3.1144e+07	4.39369e+07	1.92329e+07	1.97739e+07	2.0046e+07	-	-
mws0154	173.05	93.03	174.053	C7H10O5	[M-H]-	Shikimic acid	Organic acids	Organic acids	138-59-0	2	5.59335e+06	808822	2.85955e+06	2.9834e+06	2.57815e+06	9.27375e+06	2.69259e+06	6.73079e+06	4.17616e+06	1.89626e+06	5.30876e+06	1.51813e+07	2.95041e+06	7.47587e+06	5.65844e+06	4.6781e+06	3.36351e+06	3.35875e+06	4.79854e+06	4.74129e+06	4.60436e+06	C00493	ko00400,ko00999,ko01100,ko01110,ko01230,ko01240
MWS0552	239.2	223.03	240.209	C15H28O2	[M-H]-	Cis-10-Pentadecenoic Acid(C15:1)	Lipids	Free fatty acids	84743-29-3	2	2.86636e+06	5.14404e+06	2.86996e+06	2.41602e+06	5.30829e+06	3.37898e+06	5.74092e+06	5.11115e+06	4.23994e+06	2.10426e+06	3.59006e+06	3.50075e+06	4.25233e+06	2.28704e+06	2.78412e+06	2.07061e+06	2.20695e+06	2.24404e+06	4.52674e+07	4.40661e+07	4.34162e+07	-	-
Laln006487	449.14	287.1	450.153	C22H26O10	[M-H]-	Benzyl 3,6-dimethoxy-2-{[3,4,5-trihydroxy-6-(hydroxymethyl)oxan-2-yl]oxy}benzoate	Phenolic acids	Phenolic acids	-	2	244238	365888	418369	71055	407964	95307.4	269995	210984	330539	313678	264902	48846.8	210536	114948	183561	93529.5	114949	146775	243163	247372	237123	-	-
Hmsn001911	301.09	139.04	302.1	C13H18O8	[M-H]-	Idesin	Phenolic acids	Phenolic acids	20331-85-5	3	627938	426984	527334	503307	505780	593615	545111	427449	540832	556821	621588	654675	479200	542243	519960	100948	438807	522953	459638	470928	480065	-	-
HJN041	451.12	289.07	452.132	C21H24O11	[M-H]-	Epicatechin glucoside	Flavonoids	Flavanols	-	2	1.05963e+07	8.61535e+06	1.0171e+07	6.9434e+06	8.74025e+06	9.19293e+06	9.57438e+06	9.10236e+06	1.21965e+07	9.59516e+06	1.22898e+07	5.90267e+06	9.18561e+06	7.72127e+06	9.07492e+06	312713	8.85358e+06	1.17565e+07	8.15736e+06	8.50211e+06	8.43163e+06	-	-
Cmlp005341	1031.54	869.48	1030.53	C51H82O21	[M+H]+	Furost-5,20-dien-3,26-diol-3-O-rhamnosyl(1→2)[rhamnosyl(1→4)]glucoside-26-O-glucoside (Pseudoprotodioscin)*	Steroids	Steroidal saponins	102115-79-7	1	1.38469e+07	5.77216e+06	5.85927e+06	8.8198e+06	8.99754e+06	1.31726e+07	1.291e+07	9.04654e+06	1.10847e+07	6.99412e+06	1.18598e+07	13967931	6.43741e+06	9.30344e+06	6.47044e+06	4.93919e+06	7.17447e+06	1.08202e+07	9.33997e+06	8.94037e+06	9111960	C17469	-
Lmgn001670	137.03	108.02	138.032	C7H6O3	[M-H]-	Salicylic acid	Phenolic acids	Phenolic acids	69-72-7	2	3.59217e+06	2.50495e+06	5.21444e+06	9.72769e+06	4.04772e+06	4.58886e+06	5.90763e+06	1.00284e+07	2.32989e+06	3.15232e+06	4.75663e+06	3.27831e+06	3.2266e+06	4.85625e+06	2.88838e+06	9.72152e+06	1.24589e+07	7.84302e+06	5.04265e+06	5.1791e+06	5.26814e+06	C00805	ko01100,ko01110,ko04075
Zbfn003120	571.17	145.03	572.174	C25H32O15	[M-H]-	3-p-Coumaroyl-3',6-di-acetyl sucrose*	Phenolic acids	Phenolic acids	-	1	1.08929e+07	1.5199e+07	2.04568e+07	1.10057e+07	8.52476e+06	1.68071e+07	1.69371e+07	2.01308e+07	1.13847e+07	1.28988e+07	1.24138e+07	1.43855e+07	1.55342e+07	1.43003e+07	1.24564e+07	2.31119e+07	1.61111e+07	1.58098e+07	1.50734e+07	1.53666e+07	1.5753e+07	-	-
Zmyn004548	291.2	235.17	292.204	C18H28O3	[M-H]-	12-Oxo-phytodienoic acid	Lipids	Free fatty acids	85551-10-6	2	10269.9	11151.5	9842.46	9703.11	6438.98	7645.58	8140.44	8729.03	10041.2	13287.6	9139.74	15832.3	5627.74	8250.42	2811.21	229802	2692.15	15861.4	22524.6	23274.6	22308	C01226	ko00592,ko01100,ko01110
Labn004865	433.11	271.06	434.121	C21H22O10	[M-H]-	Hydroxy isoliquiritigenin glucoside*	Flavonoids	Chalcones	-	2	335894	138672	184521	176219	264429	40005	404829	247429	517660	164369	317619	351545	173727	164490	303250	318846	189547	240444	262676	274579	267180	-	-
Zmpn003368	293.21	195.14	294.219	C18H30O3	[M-H]-	13S-Hydroxy-9Z,11E,15Z-octadecatrienoic acid	Lipids	Free fatty acids	87984-82-5	2	33356.7	44778.3	43067.1	39246	24359.8	25809.3	27394.4	51451.7	30269.4	46254.2	42133.2	38070.7	23413.6	28642.8	27755.9	3.41143e+06	24326.5	71999.8	206200	197163	201427	C16316	ko00592
mws0260	175.12	116.07	174.112	C6H14N4O2	[M+H]+	L-Arginine	Amino acids and derivatives	Amino acids and derivatives	74-79-3	1	1.14911e+06	1.60897e+06	1.16409e+06	1.73844e+07	7.84826e+06	2.40815e+06	3.46462e+06	3.5371e+06	6.7875e+06	6.41294e+06	8.47612e+06	1.63619e+06	1.77463e+06	2.48528e+06	1.10066e+07	5.35616e+06	3.42409e+06	1.33083e+07	5.59062e+06	5.71678e+06	5.46486e+06	C00062	ko00220,ko00261,ko00330,ko00470,ko00970,ko01100,ko01110,ko01230,ko02010
Lman004187	451.13	311.08	452.132	C21H24O11	[M-H]-	Grevilloside L	Phenolic acids	Phenolic acids	1407163-59-0	1	1.55068e+06	1.71592e+06	1.05053e+06	1.24745e+06	2371670	1.26457e+06	1.71328e+06	2548340	2053340	1.20996e+06	1.71452e+06	941388	1.06966e+06	1.29777e+06	1.10405e+06	232907	1.15231e+06	1.41677e+06	1.25111e+06	1.30246e+06	1.2542e+06	-	-
Lmbn005487	313.24	251.24	314.246	C18H34O4	[M-H]-	12,13-DHOME; (9Z)-12,13-Dihydroxyoctadec-9-enoic acid	Lipids	Free fatty acids	263399-35-5	2	25455.6	81159.3	25144.9	18777.4	47760.1	47633.5	47877.4	111188	40563.6	79756.1	59050	14637.6	68600.2	67707.4	54856.2	165971	33003.9	36683.4	54157.5	52020	54100.4	C14829	ko00591
Yarn005295	579.21	417.15	580.216	C28H36O13	[M-H]-	Tortoside A*	Lignans and Coumarins	Lignans	-	1	830019	773759	822439	209445	573713	406909	808741	657278	727689	1.11349e+06	960648	315997	965196	711174	968858	495170	749069	865392	770011	804014	797487	-	-
Lazn008249	403.18	167.07	402.168	C22H26O7	[M+H]+	Isolariciresinol-9'-acetate*	Lignans and Coumarins	Lignans	-	2	103086	709761	1.04117e+06	239177	438355	664905	288971	440084	538665	368324	211601	14349.9	324300	243463	541371	764957	484310	706926	453817	435880	436535	-	-
Lazn008064	403.18	167.07	402.168	C22H26O7	[M+H]+	Isolariciresinol-9-acetate*	Lignans and Coumarins	Lignans	-	2	103086	709761	1.04117e+06	239177	438355	664905	288971	440084	538665	368324	211601	14349.9	324300	243463	541371	764957	484310	706926	453817	435880	436535	-	-
HJN087	433.12	271.06	434.121	C21H22O10	[M-H]-	Naringenin-4'-O-glucoside*	Flavonoids	Flavanones	-	3	135210	92941.1	111602	170906	103670	198147	130739	49237.3	139113	92393.9	118142	374922	129429	136869	145809	189067	108042	90898.8	128678	124069	129585	-	-
mws0473	131.03	87.05	132.042	C5H8O4	[M-H]-	2-Methylsuccinic acid*	Organic acids	Organic acids	498-21-5	3	1.4879e+06	1.13374e+06	1.41282e+06	4.21873e+06	1.47212e+06	2.39337e+06	1.72657e+06	1.87135e+06	2.4913e+06	1.14279e+06	2.0301e+06	5.60628e+06	1.2566e+06	1.67234e+06	2.04126e+06	1.77438e+06	2.16652e+06	2.42415e+06	1.90697e+06	1.90041e+06	1.98124e+06	-	-
Zjcp102009	1031.55	869.49	1030.53	C51H82O21	[M+H]+	Diosgenin-Glc-Glc-Rha-Rha*	Steroids	Steroidal saponins	-	1	1.64056e+07	7.71129e+06	7.38009e+06	1.08668e+07	8.84028e+06	1.66155e+07	1.64021e+07	12037629	1.41184e+07	1.04006e+07	1.42469e+07	1.71618e+07	8.54801e+06	1.12604e+07	7.6108e+06	5.85075e+06	9.58123e+06	1.33662e+07	1.21761e+07	1.20279e+07	1.16365e+07	-	-
Hmyn006303	593.27	315.05	594.28	C27H47O12P	[M-H]-	LysoPI 18:3	Lipids	Glycerol ester	-	3	41537.1	54867.3	51033.4	19528.3	21967.9	45443.6	28695.8	51977.8	63277.8	69042.2	27565.6	63728.1	19296.4	36174.1	64676	314301	19856.1	56337	73597.1	72575.6	70301.9	-	-
mws0359	241.22	241.22	242.225	C15H30O2	[M-H]-	Pentadecanoic Acid	Lipids	Free fatty acids	1002-84-2	2	1.02166e+06	939956	923286	1.00275e+06	1.00562e+06	1.08418e+06	1.17797e+06	1.04795e+06	1.2456e+06	1.29105e+06	1.54588e+06	1.57699e+06	765671	1.15388e+06	1.15063e+06	5.334e+06	896034	1.18312e+06	1.65228e+06	1.71474e+06	1.64228e+06	C16537	-
MWS80007	311.22	249.22	312.23	C18H32O4	[M-H]-	13-Hydroperoxy-9Z,11E-octadecadienoic acid*	Lipids	Free fatty acids	23017-93-8	2	3653.36	22713.5	6932.86	1970.71	17479.2	15995.4	2900.11	78156.9	7723.99	33301	4747.67	2693.67	33717.7	54961.7	13784.2	139180	11122.2	13727	24106.5	23417.3	23008.1	-	-
pmb3023	449.11	287.06	450.116	C21H22O11	[M-H]-	Eriodictyol-8-C-glucoside*	Flavonoids	Flavanones	1023271-51-3	1	3.61862e+06	2.40363e+06	2.37791e+06	2.76242e+06	2.19535e+06	4.61148e+06	6.11203e+06	3.29774e+06	2.97674e+06	2.59909e+06	3.17708e+06	5.67139e+06	3.09521e+06	3.60982e+06	2.48423e+06	2.53866e+06	3.18334e+06	3.16697e+06	3.05086e+06	3.1424e+06	3.19835e+06	-	-
MEDL00404	331.28	71.09	330.277	C19H38O4	[M+H]+	2-Palmitoyl-rac-glycerol	Lipids	Glycerol ester	-	3	167829	186593	154564	126736	94591	120267	95589.3	76519.5	106601	251844	188533	324992	124900	110499	169442	204585	105847	97122.9	163891	156970	163378	-	-
pmf0174	157.16	157.16	158.167	C10H22O	[M-H]-	1-Decanol*	Others	Alcohol compounds	112-30-1	3	2.85272e+07	2.26496e+07	2.65426e+07	4.10793e+07	3.73311e+07	3.92847e+07	3.52458e+07	4.14874e+07	2.24294e+07	4.31737e+07	2.52257e+07	3.81916e+07	3.36938e+07	4.29142e+07	4.28796e+07	3.20045e+07	3.10229e+07	4.41193e+07	1.9257e+07	1.99281e+07	2.01724e+07	C01633	-
Zbzp007301	293.21	55.05	292.204	C18H28O3	[M+H]+	2-Methoxy-6-undecyl-1,4-benzoquinone	Quinones	Quinones	-	1	23748.5	41910	34786.7	29099.3	11328.1	11596.3	18446.7	28208.5	20953.7	25070.5	26566.1	28037.7	9772.26	9807.6	7130.52	2.81023e+06	34482.5	87175.9	334951	347547	332284	-	-
Zmzn003953	309.2	227.2	310.214	C18H30O4	[M-H]-	13(s)-hydroperoxy-(9z,11e,15z)-octadecatrienoic acid	Lipids	Free fatty acids	67597-26-6	1	4.39558e+06	3.69943e+06	4.04354e+06	4.54112e+06	3.9986e+06	4.06136e+06	4.91072e+06	3.85038e+06	3.71225e+06	3.92945e+06	4.04852e+06	3.56215e+06	3.52445e+06	4.77292e+06	5.22198e+06	4.40932e+06	4.91054e+06	5.44264e+06	4.53032e+06	4.74844e+06	4.59672e+06	C04785	ko00592,ko01100,ko01110
Lmhp010908	536.37	184.07	535.364	C27H54NO7P	[M+H]+	LysoPC 19:1	Lipids	LPC	-	3	33094.6	30222.2	50560.1	22874.9	20950.1	16378.5	40020.1	40277.9	29070.7	26553.4	24278.3	51873.7	14076.7	13492.7	17997.8	397141	27601.7	70708.3	52893.7	50418.2	52019.4	-	-
Smcp001137	188.07	118.06	187.063	C11H9NO2	[M+H]+	naphthisoxazol A*	Alkaloids	Alkaloids	-	1	2.73203e+06	4.42738e+06	3.86787e+06	8.94311e+06	7.2827e+06	5.71121e+06	7.35448e+06	8.16577e+06	1.55921e+07	3.69212e+07	1.97881e+06	1.38113e+06	5.35849e+06	6.73784e+06	2.51275e+07	8.15668e+06	8.71407e+06	1.47596e+07	1.00076e+07	9.58702e+06	9.60659e+06	-	-
Lacp003788	369.12	177.06	368.111	C17H20O9	[M+H]+	Amurenlaetone A*	Phenolic acids	Phenolic acids	-	1	4.73901e+06	2.13364e+06	1.39656e+06	1.035e+06	5.2686e+06	2.05317e+06	3.319e+06	1.93141e+06	6.86017e+06	3.74473e+06	5.16536e+06	1.41028e+06	3.00006e+06	1.87745e+06	6.31923e+06	2.28507e+06	1.08155e+06	3.41552e+06	3.43769e+06	3.54182e+06	3.60875e+06	-	-
Lmbp000668	124.04	78.03	123.032	C6H5NO2	[M+H]+	Isonicotinic acid	Others	Vitamin	55-22-1	2	931512	950689	937803	944081	1.0107e+06	937653	849493	965874	873236	776042	883340	1.34455e+06	925650	846496	892978	176143	844661	803419	1.08173e+06	1.03371e+06	1.04099e+06	C07446	-
Labp007448	227.16	71.05	226.157	C13H22O3	[M+H]+	4,5-Dihydrovmifoliol	Terpenoids	Monoterpenoids	142173-08-8	3	6741.54	10697.8	9046.88	8805.53	2781.61	2282.52	17579.7	15366.8	7555.33	2993.1	11060.8	5662.18	2498.07	6005.82	5871.94	1.87922e+06	12786	40841	133865	133859	128238	-	-
HJAP135	505.12	257.08	504.127	C24H24O12	[M+H]+	Pinocembrin-7-O-(6''-O-malonyl)glucoside	Flavonoids	Flavanones	-	3	33247.1	12730	11233.9	16286.2	21626.2	38071.3	20760.4	14454.7	29073.2	18205.7	28031.7	27022.3	13961.3	18657.3	13857.6	14745.7	20351.2	23613.1	19066.3	20021	19655.3	-	-
Zmgn005057	297.24	183.01	298.251	C18H34O3	[M-H]-	9,10-Epoxyoctadecanoic Acid	Lipids	Free fatty acids	2443-39-2	3	2.406e+06	1.83406e+06	2.10051e+06	2.45988e+06	2.18238e+06	2.30853e+06	1.90091e+06	1.65375e+06	2.10091e+06	2.21385e+06	1.8907e+06	2.5231e+06	1.82334e+06	1.40774e+06	2.2212e+06	2.1479e+06	1.85624e+06	2.13685e+06	2.00967e+06	2.06606e+06	1.96715e+06	C19418	ko00073
pme0282	165.02	77.04	166.027	C8H6O4	[M-H]-	Phthalic acid	Phenolic acids	Phenolic acids	88-99-3	2	69347.3	68462.7	40834.4	65206.6	59133.6	60017.7	67010.1	78738	40187.3	46262.9	51792.4	102466	20999.2	48740.4	43912.7	57775.7	52128.5	77907.5	56101.8	55439.8	58123.8	C01606	ko01100,ko02010
pmb2947	865.2	407.1	866.206	C45H38O18	[M-H]-	Catechin-catechin-catechin	Flavonoids	Flavanols	-	2	1.93293e+06	1.47228e+06	1.00763e+06	174862	755138	1.8192e+06	3.56731e+06	1.33981e+06	2.7687e+06	1.25912e+06	1.84141e+06	2.24835e+06	1.07489e+06	779370	856029	323894	1.21771e+06	1.25219e+06	1.60066e+06	1.57399e+06	1.52434e+06	-	-
Jmgn004021	449.11	269.05	450.116	C21H22O11	[M-H]-	6-C-Glucosyl-2-Hydroxynaringenin	Flavonoids	Flavanones	-	2	6.98297e+06	4.49696e+06	5.93711e+06	5.71722e+06	3.86567e+06	9.13072e+06	8.83992e+06	7.15203e+06	5.97731e+06	6.1794e+06	6.75355e+06	1.12034e+07	5.83517e+06	7.34191e+06	5.01609e+06	4.18523e+06	5.69559e+06	6.07662e+06	6.44312e+06	6.50274e+06	6.74936e+06	-	-
pme0534	195.05	75.01	196.058	C6H12O7	[M-H]-	Gluconic acid	Others	Saccharides	526-95-4	2	229577	285413	295101	333561	311675	305506	405690	370155	344685	426050	320180	450430	336977	329849	347466	501345	349679	283022	330577	336473	347200	C00257	ko00030,ko01100,ko01110,ko01200
Lmhn003990	367.1	191.07	368.111	C17H20O9	[M-H]-	Phellodenol E	Lignans and Coumarins	Coumarins	778637-83-5	2	2.98453e+06	1.54992e+06	892495	442892	3.54191e+06	1.18631e+06	2.18836e+06	2.07605e+06	3.64936e+06	2.88413e+06	3.58726e+06	754159	2.21473e+06	1.1392e+06	5.0272e+06	1.06111e+06	611188	2.02449e+06	2.10156e+06	1.99935e+06	2.04327e+06	-	-
Walp007190	362.33	300.29	361.319	C20H43NO4	[M+H]+	2-AminoicoSane-1,5,7,19-tetraol	Lipids	Sphingolipids	-	2	1.51939e+06	1.33926e+06	1.61181e+06	1.82953e+06	1.59685e+06	1.67214e+06	1.46659e+06	1.79994e+06	1.26615e+06	1.68638e+06	1.58338e+06	1.82063e+06	1.85677e+06	1.90326e+06	1.47244e+06	1.84565e+06	1.43225e+06	1.51544e+06	1.46213e+06	1.53798e+06	1.50194e+06	-	-
Zaxn007436	285.22	285.22	286.23	C20H30O	[M-H]-	Pimaradienone*	Terpenoids	Ditepenoids	-	2	1.32847e+06	1.74545e+06	1.7659e+06	1.53986e+06	1.66887e+06	1.38624e+06	1.33859e+06	1.16396e+06	1.14581e+06	1.03046e+06	1.26553e+06	1.61131e+06	1.84889e+06	1.23864e+06	1.43594e+06	936265	2.23479e+06	1.25833e+06	301979	314766	300681	-	-
Zbfn008434	515.32	279.23	516.33	C27H48O9	[M-H]-	1-O-Linoleoyl-3-O-galactopyranosyl-L-glycerol	Lipids	Glycerol ester	-	1	1.2159e+06	458339	795399	2.27235e+06	639377	2.58414e+06	1.31719e+06	889560	309289	1.08548e+06	624687	4.32841e+06	508877	1.03902e+06	1.52538e+06	1.46731e+06	582667	1.21794e+06	1.20804e+06	1.1531e+06	1.20247e+06	-	-
MWSmce632	195.06	93.03	194.058	C10H10O4	[M+H]+	Vanillin acetate	Phenolic acids	Phenolic acids	881-68-5	3	64001	7458.34	66690.8	22375	73968.6	15371.5	73734.2	61937.5	63313.5	53687.1	34020.4	86448.6	47100.6	74911.9	74011.7	619000	76095.4	43360.7	86212.2	82716	82339.9	-	-
Lmsn001014	331.07	169.01	332.074	C13H16O10	[M-H]-	1-O-Galloyl-β-D-glucose*	Phenolic acids	Phenolic acids	58511-73-2	2	495398	239421	600155	187345	435120	410313	425910	221497	266112	479331	306284	346897	479874	664937	647730	63133.6	455075	454132	433279	436185	454463	C01158	ko00999
Lmfn000604	331.07	169.01	332.074	C13H16O10	[M-H]-	6-O-Galloyl-β-D-glucose*	Phenolic acids	Phenolic acids	13186-19-1	2	495398	239421	600155	187345	435120	410313	425910	221497	266112	479331	306284	346897	479874	664937	647730	63133.6	455075	454132	433279	436185	454463	-	-
Wcdp006917	355.15	137.06	354.147	C21H22O5	[M+H]+	(4E,6E)-1,7-bis(4-hydroxy-3-methoxyphenyl)-hepta-4,6-dien-3-one	Phenolic acids	Phenolic acids	-	1	21977.5	107285	53163.5	39876.4	84841.1	66090.6	56753	151292	101558	70632.2	75229.5	12517	34166.8	53483.1	89046.2	180814	146524	152512	74789.3	71015.1	72542.4	-	-
Zmdp002216	261.14	86.1	260.137	C11H20N2O5	[M+H]+	L-γ-Glutamyl-L-leucine	Amino acids and derivatives	Amino acids and derivatives	2566-39-4	3	43330.4	70630.6	24167.5	439454	335972	84827.9	61574.7	154114	218304	300626	469793	83091.9	18989.5	84866.1	421857	207136	83021.2	188194	159284	154552	162911	-	-
mws0014	193.05	134.04	194.058	C10H10O4	[M-H]-	Ferulic acid	Phenolic acids	Phenolic acids	537-98-4	2	512224	387511	451651	1.15992e+06	727123	790006	906556	1.03923e+06	1.27103e+06	626330	512736	546316	465548	681575	661738	3.05133e+06	1.34083e+06	1.0951e+06	842701	815035	858794	C01494	ko00940,ko01100,ko01110
Waln002419	341.09	163.04	342.095	C15H18O9	[M-H]-	1'-O-Galactoyl p-Coumaric acid*	Phenolic acids	Phenolic acids	-	1	2.76792e+06	1.7406e+06	3.12895e+06	1.22439e+07	2.28708e+06	4.11759e+06	2.45164e+06	2.1694e+06	1.8973e+06	2.24329e+06	2.1872e+06	1.25818e+07	2.90976e+06	4.33298e+06	2.75978e+06	3.88547e+06	1.04465e+07	4.64097e+06	2.8012e+06	2.78765e+06	2.92364e+06	-	-
Zmgn004894	151.04	136.02	152.047	C8H8O3	[M-H]-	Methyl 4-hydroxybenzoate*	Phenolic acids	Phenolic acids	99-76-3	3	995006	551438	1.1771e+06	1.67352e+06	816412	1.50364e+06	765292	1.45061e+06	750896	636016	598298	1.31721e+06	778642	1.40211e+06	750990	2.68996e+06	1.74077e+06	1.42271e+06	1.09643e+06	1.15558e+06	1.11998e+06	-	-
MEDL00392	580.36	506.33	521.348	C26H52NO7P	[M+CH3COO]-	1-(9Z-octadecenoyl)-sn-glycero-3-phosphocholine	Lipids	LPC	19420-56-5	3	893910	556734	658504	628789	409759	546047	739244	801313	416030	363583	549919	951313	223315	332842	288470	6.11149e+06	634164	1.75827e+06	1.10887e+06	1.06597e+06	1.05478e+06	-	-
MWS2430	241.22	241.21	242.225	C15H30O2	[M-H]-	13-methylmyristic acid	Lipids	Free fatty acids	2485-71-4	1	184825	290827	162334	264364	217803	313418	203045	195420	202260	208102	250663	220216	218583	221464	258147	150704	258049	250098	221452	211746	211416	-	-
mws0267	105.02	105.02	106.027	C3H6O4	[M-H]-	DL-Glyceric Acid	Organic acids	Organic acids	473-81-4	3	894907	766267	861001	397115	581890	919703	1.08782e+06	1.11593e+06	919489	674314	594171	384170	635609	507351	778005	1.15613e+06	569492	406945	771538	737044	736645	C00258	ko00030,ko00260,ko00561,ko00630,ko01100,ko01110,ko01200
pma0134	121.05	93.06	120.042	C4H8O4	[M+H]+	D-Threose	Others	Saccharides	95-43-2	3	1.13442e+07	6.10203e+06	7.85477e+06	1.52523e+07	1.08416e+07	9.83257e+06	8.45669e+06	9.53632e+06	6.581e+06	6.99053e+06	7.00525e+06	1.13e+07	7.08135e+06	1.1211e+07	7.93536e+06	5.52653e+06	8.91645e+06	1.04175e+07	8.91506e+06	9.12273e+06	8.64542e+06	C06463	-
Zmyn004449	309.21	171.1	310.214	C18H30O4	[M-H]-	9-Hydroxy-12-oxo-10(E),15(Z)-octadecadienoic acid	Lipids	Free fatty acids	-	2	46251.1	32243.8	44074.8	25054.8	11198.1	14887.5	35674.4	60572.9	37716.5	29285.6	37719.5	56386.3	8760.72	17865.1	13567.6	3.47124e+06	56619.1	131864	288330	282310	297766	C21923	ko00592,ko01110
Waln010449	552.33	253.22	553.338	C26H52NO9P	[M-H]-	1-(2,3-dihydroxypropoxy)-3-(((2-(dimethylamino)ethoxy)(hydroxy)phosphoryl)oxy)propan-2-yl (E)-hexadec-9-enoate	Lipids	LPE	-	1	197402	187209	234220	116495	80390.7	121425	188890	216316	180029	170283	220391	245691	60457.7	99890.8	75148.1	781647	177833	371893	204338	214509	205331	-	-
Lacp005307	461.24	177.16	460.23	C22H36O10	[M+H]+	Megastigm-5-en-3,9-diol malonyl glucoside	Terpenoids	Sesquiterpenoids	-	3	421236	484458	449795	490337	541852	359875	607696	1900005	579756	474366	429038	339931	437607	487730	534829	622484	434861	510239	504786	497708	478918	-	-
MW0141395	383.28	347.26	324.266	C20H36O3	[M+CH3COO]-	14,15-Epoxyeicosa-5z-enoic acid	Lipids	Free fatty acids	-	3	172619	140588	171904	176288	201254	267301	412135	416620	333032	385005	246784	182497	417795	398920	499505	693566	293148	285017	252094	243467	256879	-	-
Wcsn010524	265.22	265.22	266.225	C17H30O2	[M-H]-	8,11-Heptadecadienoic acid	Lipids	Free fatty acids	-	2	4.02233e+06	5.84072e+06	6.11595e+06	4.20273e+06	3.74495e+06	6.28033e+06	6.20314e+06	7.02379e+06	4.147e+06	5.64056e+06	5.43933e+06	4.35491e+06	7.20818e+06	6.00772e+06	5.78819e+06	1.08427e+07	5.32825e+06	4.85124e+06	5.01284e+06	4.78243e+06	4.78579e+06	-	-
Zmcp005839	1017.52	415.32	1016.52	C50H80O21	[M+H]+	Furost-5,20(22)-diene-3,26-diol-3-O-arabinosyl(1→4)[rhamnosyl(1→2)]glucoside-26-O-glucoside (Parisyunnanoside B)*	Steroids	Steroidal saponins	945865-37-2	1	109536	58786.3	51568.2	130141	77166.9	155914	117087	104510	100578	63613.4	101366	185554	65657.4	87637.6	76256.2	42957.4	102816	120157	104401	99979.4	105177	-	-
pmb2620	207.07	133.07	208.074	C11H12O4	[M-H]-	3,4-Dimethoxycinnamic acid	Phenolic acids	Phenolic acids	2316-26-9	1	478523	516683	325114	405619	797847	435838	546313	636541	1.84339e+06	2.17948e+06	1.22534e+06	299763	1.82952e+06	577182	1.12612e+06	438687	817698	949756	888813	860895	908886	-	-
pmb0874	478.29	337.27	477.286	C23H44NO7P	[M+H]+	LysoPE 18:2(2n isomer)	Lipids	LPE	-	2	7.7788e+06	4.49834e+06	6.92334e+06	1.28784e+07	6.58264e+06	9.12606e+06	9.73546e+06	1.0406e+07	8.20556e+06	4.6021e+06	6.30291e+06	1.95992e+07	2.97241e+06	6.2887e+06	4.45519e+06	3.02235e+07	8.46043e+06	1.55177e+07	9.18695e+06	9.67831e+06	9.5697e+06	-	-
mws0183	153.02	109.03	154.027	C7H6O4	[M-H]-	3,4-Dihydroxybenzoic acid (Protocatechuic acid)*	Phenolic acids	Phenolic acids	99-50-3	3	676133	401270	837382	584754	536448	693543	955741	794753	763371	499303	533058	1.35344e+06	356825	754283	534570	840624	1.00962e+06	546410	637645	622078	656874	C00230	ko01100,ko01110
Zmtp102902	339.11	177.05	338.1	C16H18O8	[M+H]+	α-Hydrojuglone glucoside	Quinones	Quinones	-	1	6.10435e+06	5.20668e+06	3.78255e+06	1.89521e+06	4.0953e+06	3.27631e+06	3.43455e+06	4.12388e+06	4.4169e+06	5.70047e+06	5.59896e+06	1.56299e+06	4.88374e+06	3.72796e+06	2.99071e+06	2.61602e+06	3.84396e+06	3.1263e+06	3.99921e+06	3.8366e+06	3.80049e+06	-	-
pme2827	239.24	223.24	240.245	C16H32O	[M-H]-	Palmitaldehyde	Lipids	Free fatty acids	629-80-1	3	1.07316e+07	9.44469e+06	1.02379e+07	1.06784e+07	1.14596e+07	1.17877e+07	1.03692e+07	1.12246e+07	1.06207e+07	1.42198e+07	1.24239e+07	1.44908e+07	1.49577e+07	1.31378e+07	1.29116e+07	1.05092e+07	1.11995e+07	1.2254e+07	1.07268e+07	1.13216e+07	1.09448e+07	C00517	ko00071
mws0237	187.1	125.1	188.105	C9H16O4	[M-H]-	Azelaic acid	Organic acids	Organic acids	123-99-9	1	2.38989e+06	2.91183e+06	2.69363e+06	1.34124e+06	1.53202e+06	2.39798e+06	8.16305e+06	9.08268e+06	2.90955e+06	3.46879e+06	2.45346e+06	4.4167e+06	988443	3.75846e+06	1.92616e+06	1.16926e+07	5.20861e+06	3.49932e+06	3.34682e+06	3.16786e+06	3.24795e+06	C08261	-
Labp004829	375.24	177.16	374.231	C19H34O7	[M+H]+	Platanionoside J*	Terpenoids	Sesquiterpenoids	-	3	299489	416426	475136	408705	480310	274510	424063	577565	517983	514816	443488	551092	522717	468366	463892	485558	455631	520314	477813	477668	500918	-	-
mws0275	133.01	71.01	134.022	C4H6O5	[M-H]-	L-Malic acid*	Organic acids	Organic acids	97-67-6	1	5.72041e+06	4.43469e+06	6.44313e+06	4.79721e+06	4.7875e+06	6.81982e+06	7.9084e+06	6.6241e+06	5.46099e+06	4.08732e+06	3.50286e+06	4.76318e+06	5.15763e+06	4.19959e+06	4.82896e+06	4.39276e+06	3.80123e+06	3.88674e+06	5.34116e+06	5.35797e+06	5.09835e+06	C00149	ko00020,ko00620,ko00630,ko00710,ko01100,ko01110,ko01200
Jmwn006041	519.19	357.13	520.194	C26H32O11	[M-H]-	Dehydrodiconiferylalcohol-9'-O-glucoside	Lignans and Coumarins	Lignans	-	3	83275.7	152528	578590	60297.4	85200.6	88861.7	123734	141182	82628.2	242168	131640	70908.4	154231	143682	215329	94370.4	143435	122461	141549	145867	138043	-	-
mws0361	253.22	235.21	254.225	C16H30O2	[M-H]-	Palmitoleic Acid*	Lipids	Free fatty acids	373-49-9	3	41650.5	39165.6	35702.2	39914.8	37343.4	49120.3	36959.4	39481.7	39721.7	44289.7	40163.1	50538.2	39380.5	44915	43174.5	95037.2	54367.5	46677.4	48721.2	47756.7	46120.4	C08362	ko00061,ko01100
Lmcn009122	253.22	235.21	254.225	C16H30O2	[M-H]-	(7Z)-Hexadecenoic acid*	Lipids	Free fatty acids	2416-19-5	3	41650.5	39165.6	35702.2	39914.8	37343.4	49120.3	36959.4	39481.7	39721.7	44289.7	40163.1	50538.2	39380.5	44915	43174.5	95037.2	54367.5	46677.4	48721.2	47756.7	46120.4	-	-
Zmdp000292	189.14	70.07	188.127	C7H16N4O2	[M+H]+	Arginine methyl ester*	Amino acids and derivatives	Amino acids and derivatives	-	2	519870	439340	368141	4.24479e+06	3.12935e+06	799993	577513	934199	1.75889e+06	1.51375e+06	2.81383e+06	1.02713e+06	419122	797400	2.23846e+06	1.53862e+06	909227	4.30755e+06	1.51352e+06	1.51871e+06	1.59013e+06	-	-
Wcdp006741	520.34	184.08	519.332	C26H50NO7P	[M+H]+	1-(9Z,12Z-Octadecadienoyl)-Sn-Glycero-3-Phosphocholine	Others	Others	22252-07-9	1	2.01076e+07	1.14145e+07	1.83457e+07	2.47942e+07	1.32885e+07	1.5113e+07	1.53819e+07	2.33717e+07	1.55777e+07	1.03468e+07	1.58428e+07	3.77888e+07	5.55611e+06	1.03383e+07	7.81315e+06	6.908e+07	1.78091e+07	3.51979e+07	2.11068e+07	2.00395e+07	2.0231e+07	-	-
Zaln004082	335.08	179.03	336.084	C16H16O8	[M-H]-	3-O-caffeoylshikimic acid*	Phenolic acids	Phenolic acids	-	1	646551	365845	656598	1.21522e+06	450307	767139	733476	826747	600365	648749	404030	3.38505e+06	833394	1.06905e+06	1.21875e+06	57942.1	1.0462e+06	746020	789099	746865	762870	-	-
Zaln004057	335.08	179.03	336.084	C16H16O8	[M-H]-	4-caffeoylshikimic acid*	Phenolic acids	Phenolic acids	-	1	646551	365845	656598	1.21522e+06	450307	767139	733476	826747	600365	648749	404030	3.38505e+06	833394	1.06905e+06	1.21875e+06	57942.1	1.0462e+06	746020	789099	746865	762870	-	-
Wbmn005986	651.23	651.23	652.237	C31H40O15	[M-H]-	Isomartynoside	Phenolic acids	Phenolic acids	94410-22-7	2	760077	323559	539664	368102	697115	395956	605136	353882	1.14998e+06	630452	743975	353080	537219	467519	908348	232829	502096	322343	600158	577263	568845	-	-
Sadp006908	415.14	177.06	414.132	C22H22O8	[M+H]+	3-P-Coumaroyl-1-Feruloylglycerol	Phenolic acids	Phenolic acids	-	2	10154.7	50379.3	21190	15825.9	24642.9	36112.1	23236.3	56993	38197.6	32385.1	38620.6	4433.99	23553.8	28202.2	37312	73779.2	46626.1	50061.3	38146.7	38692.5	36657.4	-	-
Lmhp008801	476.28	335.26	475.27	C23H42NO7P	[M+H]+	LysoPE 18:3	Lipids	LPE	-	1	1.52194e+06	1.84703e+06	2.20895e+06	920695	1.22729e+06	1.01216e+06	3.24656e+06	3.15938e+06	3.85508e+06	2.11061e+06	1.86592e+06	1.82279e+06	1.2443e+06	996205	1.28833e+06	6.40918e+06	2.5503e+06	4.00295e+06	2.33464e+06	2.46803e+06	2.41473e+06	-	-
Zmhn002301	325.09	163.04	326.1	C15H18O8	[M-H]-	p-Coumaric acid-4-O-glucoside	Phenolic acids	Phenolic acids	117405-48-8	2	1.11419e+06	1.42563e+06	1.87551e+06	2.8701e+06	904457	1.61573e+06	1.31719e+06	325005	697189	1.36182e+06	960826	4.35163e+06	1.26866e+06	3.25567e+06	1.06305e+06	2.15339e+06	1.92975e+06	1.77814e+06	1.2901e+06	1.36203e+06	1.34313e+06	C06739	-
Hmyn007081	481.25	245.04	482.264	C22H43O9P	[M-H]-	LysoPG 16:1	Lipids	Glycerol ester	-	3	364170	507306	362950	279799	368269	442052	324653	391086	463073	555706	418460	405377	508849	438621	647290	3.32593e+06	355660	592978	637586	672931	664840	-	-
Zbfn004514	655.19	145.03	656.195	C29H36O17	[M-H]-	1,3-Diacetyl-3'-p-coumaroyl-2-butanediyl sucrose*	Phenolic acids	Phenolic acids	-	1	8.48212e+07	7.8232e+07	1.20106e+07	1.19449e+07	1.33438e+07	2.21295e+07	1.05398e+08	1.45984e+07	110819275	2.78513e+07	1.96133e+07	3.05779e+07	3.62509e+07	2.8005e+07	3.6325e+07	1.12877e+08	3.1453e+07	2.91051e+07	2.59222e+07	2.7315e+07	2.71195e+07	-	-
Lmpp003930	579.15	271.06	578.142	C30H26O12	[M+H]+	Apigenin-7-O-(6''-p-Coumaryl)glucoside	Flavonoids	Flavones	-	2	138378	90691.9	62247.6	28340	74273.2	231670	221875	77055.4	197104	112333	137447	237658	101193	64060.6	65696.1	26670	93801.8	100031	128629	126258	121659	-	-
Waln011009	578.34	279.23	579.354	C28H54NO9P	[M-H]-	2-(2,3-dihydroxypropoxy)-3-(((2-(dimethylamino)ethoxy)(hydroxy)phosphoryl)oxy)propyl (11Z,14Z)-octadeca-11,14-dienoate	Lipids	LPE	-	1	5.58741e+06	2.98507e+06	4.36355e+06	6.73843e+06	3.23678e+06	4.08713e+06	3.99201e+06	6.16986e+06	4.02274e+06	2.53847e+06	3.54913e+06	1.06754e+07	1.38836e+06	2.43126e+06	1.95169e+06	1.31854e+07	4.05058e+06	8.96379e+06	4.92356e+06	4.65305e+06	4.80141e+06	-	-
MW0107126	135.03	95.95	76.016	C2H4O3	[M+CH3COO]-	Glycolic acid	Organic acids	Organic acids	79-14-1	3	1.77018e+06	2.15435e+06	2.3827e+06	1.324e+06	1.75695e+06	1.5817e+06	2.17046e+06	2.30795e+06	2.07408e+06	2.88855e+06	1.6921e+06	1.75971e+06	2.84392e+06	2.14074e+06	2.79485e+06	1.69588e+06	1.83047e+06	1.77768e+06	1.87253e+06	1.88934e+06	1.79128e+06	C03547	ko00071
Wmyn000217	331.1	169.01	332.111	C14H20O9	[M-H]-	2,6-dimethoxy-hydroquinone-4-O-β-D-glucopyranoside	Phenolic acids	Phenolic acids	-	2	244316	284926	1.1032e+06	484977	274441	391215	415619	611000	340235	314664	335454	605242	305730	539745	381773	23638.5	327064	358226	375297	392006	396022	-	-
Lmyn000160	237.06	87.01	238.069	C8H14O8	[M-H]-	Mucic acid Dimethyl Ester	Phenolic acids	Phenolic acids	-	1	852423	645140	757637	600997	651018	726580	809177	731408	814058	957447	935049	1.09729e+06	688905	974243	999124	682038	772212	802140	809348	784343	830188	-	-
MW0168670	277.22	93.07	276.209	C18H28O2	[M+H]+	9,12-Octadecadiynoic Acid*	Lipids	Free fatty acids	2012-14-8	1	303683	363025	332010	264230	86109.4	109232	342948	363296	223989	361794	257590	272394	102507	264382	117319	1.46484e+07	272723	717174	2.22912e+06	2.1083e+06	2.14935e+06	-	-
Zbjn003801	691.18	353.09	692.195	C32H36O17	[M-H]-	1-O-(6'-O-feruloyl)glucoside-3-O-Caffeoyl Quinic Acid	Phenolic acids	Phenolic acids	-	2	9.69718e+06	3.44774e+06	1.5808e+06	935175	1.06877e+07	2.87301e+06	5.6629e+06	6.06653e+06	1.89357e+07	6.89502e+06	9.30081e+06	1.66642e+06	3.96668e+06	2.24957e+06	1.14052e+07	5.83586e+06	1.33591e+06	3.9146e+06	6.8501e+06	6.88712e+06	7.21074e+06	-	-
pme1109	152.06	135.03	151.049	C5H5N5O	[M+H]+	Guanine	Nucleotides and derivatives	Nucleotides and derivatives	73-40-5	3	1.00154e+06	975915	2.0656e+06	2.99306e+06	1.21561e+06	1.18532e+06	1.00639e+06	2.05942e+06	457893	596144	1.15143e+06	755410	842315	1.23401e+06	527847	1.08803e+06	1.76942e+06	1.41454e+06	1.24844e+06	1.25619e+06	1.31488e+06	C00242	ko00230,ko01100,ko01232
mws1491	279.23	59.01	280.24	C18H32O2	[M-H]-	Linoleic acid*	Lipids	Free fatty acids	60-33-3	1	87732.7	54422.3	59829.2	98889.8	57275.2	98187	78449.8	67230.8	80183.4	75737	86587.2	167216	39983.7	82443.9	75474.3	167164	53834.6	98385	108997	106087	102944	C01595	ko00591,ko01040,ko01100
Lmbn006152	279.23	59.01	280.24	C18H32O2	[M-H]-	(9Z,11E)-Octadecadienoic acid*	Lipids	Free fatty acids	2540-56-9	1	87732.7	54422.3	59829.2	98889.8	57275.2	98187	78449.8	67230.8	80183.4	75737	86587.2	167216	39983.7	82443.9	75474.3	167164	53834.6	98385	108997	106087	102944	C04056	ko00591
Zmpn002553	339.07	177.02	340.079	C15H16O9	[M-H]-	Cichoriin*	Lignans and Coumarins	Coumarins	531-58-8	1	1.51453e+06	1.02661e+06	1.08076e+06	311722	2.25039e+06	623201	1.10166e+06	1.16421e+06	2.96312e+06	1.96637e+06	2.93002e+06	600356	1.80863e+06	1.29127e+06	3.13633e+06	2.76858e+06	1.06008e+06	1.61474e+06	1.54002e+06	1.63128e+06	1.58566e+06	C09206	-
Zaxn005611	315.2	315.2	316.24	C21H32O2	[M-H]-	Methyl abieta	Terpenoids	Ditepenoids	-	2	49659.8	93662.8	42023.4	36949.8	89490.6	274333	332575	580225	38827.9	79196	35712.5	36348.1	141959	543025	222867	373142	58359.3	53441.5	54596.3	53580.7	51576.5	-	-
Wcgn012724	281.17	199.17	282.183	C16H26O4	[M-H]-	6-Hydroxyphomodiol	Others	Others	-	1	2.41821e+06	2.34103e+06	1.82066e+06	1.90249e+06	1.89862e+06	2.0737e+06	2.18415e+06	2.24358e+06	2.39011e+06	2.51336e+06	2.3485e+06	1.97383e+06	2.14922e+06	1.90365e+06	2.36798e+06	1.63342e+06	1.81629e+06	2.46123e+06	2.21597e+06	2.34675e+06	2.26804e+06	-	-
MW0103855	210.06	164.07	209.051	C10H11NO2S	[M+H]+	(2R,4R)-2-phenyl-1,3-thiazolidine-4-carboxylic acid	Organic acids	Organic acids	64970-78-1	3	1.37826e+06	1.30947e+06	1.17058e+06	1.76318e+06	2.426e+06	1.40835e+06	2.01823e+06	2.16318e+06	1.89795e+06	2.53272e+06	2.28557e+06	1.01192e+06	1.44524e+06	1.54471e+06	2.59533e+06	26513.6	1.46098e+06	2.02305e+06	1.83172e+06	1.73877e+06	1.74758e+06	-	-
Waln010192	576.33	277.22	577.338	C28H52NO9P	[M-H]-	2-(2,3-dihydroxypropoxy)-3-(((2-(dimethylamino)ethoxy)(hydroxy)phosphoryl)oxy)propyl (8E,11Z,14Z)-octadeca-8,11,14-trienoate	Lipids	LPE	-	1	4.32661e+06	4.47162e+06	5.76211e+06	3.09249e+06	3.02223e+06	2.72954e+06	4.1488e+06	4.97595e+06	3.4645e+06	3.03408e+06	2.91476e+06	3.66745e+06	1.81436e+06	2.13059e+06	1.56404e+06	8.62097e+06	3.22643e+06	7.20562e+06	3.83409e+06	3.62537e+06	3.6848e+06	-	-
mws0336	137.04	93.05	138.043	C6H6N2O2	[M-H]-	Urocanic acid	Organic acids	Organic acids	104-98-3	2	320602	73269	153242	205185	101202	409439	126419	372232	185914	86166.8	218051	632332	78994.1	349435	267289	213579	180591	163819	232199	220878	220881	C00785	ko00340,ko01100
Waln011222	554.34	255.23	555.354	C26H54NO9P	[M-H]-	2-(2,3-dihydroxypropoxy)-3-(((2-(dimethylamino)ethoxy)(hydroxy)phosphoryl)oxy)propyl palmitate*	Lipids	LPE	-	1	1.00922e+06	1.2377e+06	1.32308e+06	525453	560753	499993	1.15802e+06	1.43596e+06	1.60879e+06	1.1024e+06	1.07184e+06	1.11592e+06	593983	530278	537132	2.96389e+06	1.20608e+06	1.63847e+06	1.31629e+06	1.35356e+06	1.3951e+06	-	-
pmp000171	463.16	301.11	462.153	C23H26O10	[M+H]+	Andrographidine A	Flavonoids	Flavanones	113963-37-4	3	352838	155672	169918	175937	295188	316829	524873	191294	496352	247123	321130	489541	222950	485005	373440	402384	212593	284107	247816	255352	240874	-	-
Hmln000297	179.05	59.01	180.063	C6H12O6	[M-H]-	Inositol*	Others	Saccharides	87-89-8	1	2.30671e+06	2.42166e+06	3.81302e+06	1.13985e+06	1.21394e+06	2.70917e+06	3.05307e+06	3.615e+06	5.75347e+06	5.16483e+06	5.45899e+06	9.00764e+06	8.34644e+06	5.54038e+06	6.97538e+06	6.39351e+06	5.03652e+06	5.29274e+06	4.73028e+06	4.68628e+06	4.4772e+06	C00137	ko00052,ko00053,ko00562,ko01100,ko01110,ko01250,ko02010,ko04070
pme1598	463.12	301.07	464.132	C22H24O11	[M-H]-	Hesperetin-5-O-glucoside	Flavonoids	Flavanones	69651-80-5	3	1.14022e+07	726083	818974	968672	4.56985e+06	906333	1.38785e+07	1.07105e+06	3.63119e+07	1.94297e+06	6.49695e+06	7.89873e+06	700967	982293	1.29285e+07	5.63828e+06	1.06044e+06	2.61877e+06	7.11649e+06	7.28364e+06	7.54124e+06	-	-
Hmqn000843	301.09	123.01	302.1	C13H18O8	[M-H]-	Tachioside*	Phenolic acids	Phenolic acids	109194-60-7	1	6.54482e+06	5.42284e+06	6.34299e+06	5.76562e+06	5.68145e+06	6.80826e+06	6.56929e+06	5.01758e+06	5.9882e+06	6.29648e+06	7.42527e+06	9.22952e+06	5.85092e+06	6.14246e+06	5.42915e+06	323140	5.46252e+06	6.44443e+06	5.40251e+06	5.71551e+06	5.64157e+06	-	-
pmn001380	187.1	169.09	188.105	C9H16O4	[M-H]-	Eucommiol	Others	Alcohol compounds	55930-44-4	1	327291	368251	406400	243352	222053	338042	1.04721e+06	1.16931e+06	432500	505245	338826	664650	159864	583032	247740	1.46815e+06	711657	481778	414381	404538	428808	C17878	-
mws0192	117.02	73.03	118.027	C4H6O4	[M-H]-	Succinic acid*	Organic acids	Organic acids	110-15-6	1	4.65226e+07	4.85742e+07	4.64477e+07	8.23486e+06	6.90489e+06	1.84096e+07	2.45008e+07	2.56325e+07	1.71842e+07	3.42171e+07	25337422	5.76799e+07	1.43306e+07	9.943e+06	7.45698e+06	1.0068e+07	1.71887e+07	1.33397e+07	2.27058e+07	2.35734e+07	2.40825e+07	C00042	ko00020,ko00190,ko00250,ko00310,ko00350,ko00360,ko00620,ko00630,ko00640,ko00650,ko00760,ko00920,ko01100,ko01110,ko01200
mws0470	117.02	73.03	118.027	C4H6O4	[M-H]-	Methylmalonic acid*	Organic acids	Organic acids	516-05-2	1	4.65226e+07	4.85742e+07	4.64477e+07	8.23486e+06	6.90489e+06	1.84096e+07	2.45008e+07	2.56325e+07	1.71842e+07	3.42171e+07	25337422	5.76799e+07	1.43306e+07	9.943e+06	7.45698e+06	1.0068e+07	1.71887e+07	1.33397e+07	2.27058e+07	2.35734e+07	2.40825e+07	C02170	ko00240,ko00280,ko00640,ko01100
pmp001273	520.34	184.07	519.332	C26H50NO7P	[M+H]+	LysoPC 18:2	Lipids	LPC	-	2	1.97793e+07	1.4499e+07	1.7704e+07	1.62834e+07	8.84716e+06	1.14092e+07	1.64305e+07	2.30359e+07	2.14614e+07	1.41281e+07	1.90677e+07	4.1847e+07	5.91675e+06	7.84637e+06	8.31308e+06	4.98422e+07	1.94766e+07	3.35831e+07	1.93443e+07	2.05295e+07	1.99727e+07	-	-
Hmsn002272	327.11	165.05	328.116	C15H20O8	[M-H]-	Demethyl coniferin	Phenolic acids	Phenolic acids	-	3	193599	164477	186341	200466	236273	162224	174146	185697	244044	188938	241728	185206	183408	157766	204683	21179	169583	211240	159926	168564	160230	-	-
pmn001375	535.18	373.13	536.189	C26H32O12	[M-H]-	1-Hydroxypinoresinol-1-O-Glucoside*	Lignans and Coumarins	Lignans	81495-71-8	2	1.22734e+06	1.26509e+06	5.18511e+06	1.2094e+06	916796	1.89694e+06	1.74692e+06	2.10728e+06	1.18734e+06	2.35155e+06	1.18396e+06	2.16489e+06	2.19199e+06	2.26972e+06	2.76928e+06	379580	2.30951e+06	1.60492e+06	1.85219e+06	1.78999e+06	1.74418e+06	-	-
Zmpn000095	261.04	78.96	262.045	C6H15O9P	[M-H]-	Sorbitol-6-phosphate	Others	Saccharides	20479-58-7	2	21729.3	17817.5	29983.2	46965.9	33523.7	44757	42133.8	29102.5	43438.1	23024	30839.4	28671.2	58655.2	64303.9	67326	28234.7	36932.6	47781	47384.8	45173.7	47811.1	C01096	ko00051,ko01100
pmb3056	355.1	121.03	356.111	C16H20O9	[M-H]-	Homovanilloylquinic acid	Phenolic acids	Phenolic acids	-	3	142507	47240.4	18590.6	5908.33	173720	21712.4	87195.1	101493	566453	101720	233533	11258.3	110355	35661.2	458867	218751	27805.1	83583.9	120281	117736	113280	-	-
Zmpn000199	209.03	85.03	210.038	C6H10O8	[M-H]-	D-Galactaric acid	Others	Saccharides	526-99-8	2	839695	117778	338919	933238	536476	726945	522789	379342	780628	413567	617404	1.22096e+06	344086	839437	721770	563633	533308	616065	598746	621824	585629	C00879	ko00053,ko01100
Wmsn000960	785.25	353.09	786.258	C35H46O20	[M-H]-	Teupolioside	Amino acids and derivatives	Amino acids and derivatives	143617-02-1	2	178575	17065.8	14123.5	110274	97666.3	130005	54100.1	66485.8	182801	48340	84135.8	255258	19451.4	186670	231088	8251.69	164369	43565.5	120365	123835	116494	-	-
Lcdn000603	413.15	209.08	414.153	C19H26O10	[M-H]-	3,5-Dimethoxy-4-acetoxy trans-cinnamyl beta-D-glucopyranoside	Others	Others	-	2	166798	174360	174232	103353	162419	109661	198371	144012	216090	191398	165566	72729.5	164148	183162	224629	206167	145153	173690	153302	154025	161919	-	-
mws1164	179.06	59.01	180.063	C6H12O6	[M-H]-	D-Fructose*	Others	Saccharides	57-48-7	1	2.57238e+06	2.59567e+06	3.59942e+06	1.14568e+06	1.17847e+06	2.85247e+06	3.17646e+06	3.53177e+06	5.27138e+06	5.38892e+06	5.61719e+06	9.02277e+06	8.12547e+06	5.89942e+06	6.50239e+06	5456445	4.67427e+06	5.28047e+06	4.32708e+06	4.595e+06	4.51372e+06	C05003	-
mws4170	179.06	59.01	180.063	C6H12O6	[M-H]-	D-Glucose*	Others	Saccharides	50-99-7	1	2.57238e+06	2.59567e+06	3.59942e+06	1.14568e+06	1.17847e+06	2.85247e+06	3.17646e+06	3.53177e+06	5.27138e+06	5.38892e+06	5.61719e+06	9.02277e+06	8.12547e+06	5.89942e+06	6.50239e+06	5456445	4.67427e+06	5.28047e+06	4.32708e+06	4.595e+06	4.51372e+06	C00031	ko00010,ko00030,ko00052,ko00500,ko00520,ko01100,ko01110,ko02010
Zbtn005022	451.12	167.03	452.132	C21H24O11	[M-H]-	3-Hydroxyphloretin-4'-O-glucoside	Flavonoids	Chalcones	-	2	720969	896116	795736	533458	561306	600232	804390	720550	590673	663290	862172	459000	484344	646630	482267	126905	518888	713727	598692	583836	563108	-	-
Lmmn006306	293.21	293.21	294.219	C18H30O3	[M-H]-	Machilusolide D	Others	Lactones	-	2	283057	299786	200444	171605	106615	136585	200642	339442	242295	147288	214222	436866	91039.8	148272	151224	2.03742e+07	242704	489523	1.14286e+06	1.13654e+06	1.2012e+06	-	-
Zmyn004732	293.21	185.12	294.219	C18H30O3	[M-H]-	2R-hydroxy-9Z,12Z,15Z-octadecatrienoic acid	Lipids	Free fatty acids	-	1	82705.3	72053.9	67715	41449.9	23085.3	27278.3	57624.4	115793	60729.5	47386.6	65713.9	112154	20113.9	27882.2	17770.7	8.1124e+06	70269.6	168007	522714	503773	491809	C16342	ko00592
Lmtn002796	449.11	287.06	450.116	C21H22O11	[M-H]-	Aromadendrin-7-O-glucoside*	Flavonoids	Flavanonols	28189-90-4	1	8.26509e+06	5.18334e+06	6.39171e+06	6.9239e+06	5.00432e+06	1.15768e+07	1.15742e+07	8.27979e+06	6.52475e+06	6.1951e+06	7.52895e+06	1.46484e+07	7.02673e+06	8.89576e+06	6.92927e+06	5.30595e+06	7.63442e+06	7.21096e+06	7.80416e+06	8.29499e+06	8.11864e+06	-	-
MWSmce339	177.06	133.07	178.063	C10H10O3	[M-H]-	2-Methoxycinnamic acid	Phenolic acids	Phenolic acids	6099-03-2	3	18203.2	17544	25600.5	25973.4	23964.6	34553.2	31478.5	33422.5	64813	40657.9	40260.4	40346	47919.3	35241.8	58595	24557.7	48528.1	38064.7	37397.4	39595.8	39331.5	-	-
MW0107019	245.12	102.01	244.106	C10H16N2O5	[M+H]+	Glutamylproline	Amino acids and derivatives	Amino acids and derivatives	41745-47-5	3	842858	594559	834221	788360	702572	820250	955855	857857	859631	875900	884899	717820	848687	822942	677507	809715	862852	826581	828868	780285	795749	-	-
pmn001690	327.14	165.09	328.152	C16H24O7	[M-H]-	3-Hydroxy-4-isopropylbenzylalcohol-3-O-glucoside	Phenolic acids	Phenolic acids	-	3	528244	477487	477113	319452	558265	376394	553371	618327	618260	501840	536882	393473	515319	518994	546630	425776	470843	519401	529201	517214	549872	-	-
Zbxn003562	465.1	303.05	466.111	C21H22O12	[M-H]-	Taxifolin-2-O-glucoside	Flavonoids	Flavanonols	-	1	1.90771e+06	738004	2.64174e+06	1.75704e+06	561705	2.9631e+06	3.19975e+06	2.73954e+06	271395	2.19219e+06	2.0827e+06	2.21713e+06	811189	2.15958e+06	321915	379897	2.25116e+06	2.21765e+06	1.8287e+06	1.90126e+06	1.94551e+06	-	-
Hmcn006267	181.05	107.01	182.058	C9H10O4	[M-H]-	2,6-Dimethoxybenzoic acid	Phenolic acids	Phenolic acids	1466-76-8	3	62878.7	66850.5	74453.8	46978.4	74219	57919	76405.2	95369.3	126705	120500	80723.6	44850	119272	80627.8	144213	78292	116425	96805.3	87162.4	84585.1	90036.3	-	-
Jmwn002172	315.11	135.04	316.116	C14H20O8	[M-H]-	3,4-dihydroxyphenylethanol-β-D-glucopyranoside*	Phenolic acids	Phenolic acids	-	1	4.16456e+07	3.40643e+07	3.55734e+07	1.19078e+06	2.29411e+07	9.90825e+06	3.71439e+07	4.29427e+06	1.92413e+07	3.03603e+07	2.20505e+07	8.82409e+06	5.49714e+07	2.59399e+07	1.56937e+07	376145	3.57154e+07	3.3612e+07	2.86255e+07	3.04145e+07	2.91548e+07	-	-
mws0242	173.08	111.08	174.089	C8H14O4	[M-H]-	Suberic Acid	Organic acids	Organic acids	505-48-6	3	41466.1	77295.9	61446.4	65171.2	74529.3	108861	120060	195417	58336.4	71066.2	73823.8	67618.6	55738.3	152455	73193.8	112208	73835	51389.4	65171.2	64474.1	61423	C08278	-
MWSmce536	125.02	79.02	126.032	C6H6O3	[M-H]-	Methyl 2-furoate	Organic acids	Organic acids	611-13-2	3	526506	479253	913326	2.51588e+06	1.56356e+06	465610	1.33223e+06	663792	571258	623703	600624	315295	867408	495893	1.01228e+06	833858	501198	658498	737041	694547	703938	-	-
Zahp012577	280.26	81.07	279.256	C18H33NO	[M+H]+	Octadecadienamide	Alkaloids	Alkaloids	-	2	2.21147e+07	2.42174e+07	2.40286e+07	2.66186e+07	1.99501e+07	1.49259e+07	1.10442e+07	5.84781e+06	1.93216e+07	2.37484e+07	2.15372e+07	3.19842e+07	1.96786e+07	8.4761e+06	1.35794e+07	9.63107e+06	20661598	2.12584e+07	1.49532e+07	1.52544e+07	1.434e+07	-	-
pmn001667	577.14	407.08	578.142	C30H26O12	[M-H]-	Procyanidin B4	Tannins	Proanthocyanidins	29106-51-2	1	1.307e+06	860821	742205	195161	539417	1.28382e+06	2.17304e+06	849168	1.86944e+06	870705	1.22312e+06	1.58492e+06	985447	559554	574914	161328	812154	935792	990698	967220	1.02923e+06	C10238	-
WaYn011606	568.36	269.25	569.369	C27H56NO9P	[M-H]-	1-(2,3-dihydroxypropoxy)-3-(((2-(dimethylamino)ethoxy)(hydroxy)phosphoryl)oxy)propan-2-yl heptadecanoate	Lipids	LPE	-	1	178003	311974	232908	56077.9	57278	63125.3	180025	204517	162289	82343.2	200235	129011	57342.4	41976.7	44192.4	713521	160429	201664	160579	153043	151427	-	-
pmp001251	520.34	184.07	519.332	C26H50NO7P	[M+H]+	LysoPC 18:2(2n isomer)	Lipids	LPC	-	1	1.92317e+07	1.26906e+07	1.62818e+07	2.27016e+07	1.18146e+07	1.55205e+07	1.66354e+07	2.37348e+07	1.58349e+07	1.10986e+07	1.57395e+07	3.86508e+07	5.47182e+06	1.07408e+07	8.12365e+06	6.35088e+07	1.72764e+07	3.23139e+07	1.8767e+07	1.97053e+07	1.99233e+07	-	-
MW0108667	254.1	137.06	253.095	C12H15NO5	[M+H]+	N-Acetylvanilalanine	Amino acids and derivatives	Amino acids and derivatives	-	3	459242	559223	613676	266501	263607	279843	562646	537765	415860	621727	574170	534968	565212	407459	306481	14110.3	349373	263560	406522	423444	398013	-	-
pme3007	402.99	158.93	404.002	C9H14N2O12P2	[M-H]-	Uridine 5'-diphosphate	Nucleotides and derivatives	Nucleotides and derivatives	27821-45-0	3	32600.3	23893.1	37225.6	47400.3	39137.6	29555.4	29225.5	34334.7	34751	33896.2	30406.8	62981.8	27001.9	50043	34381.5	28288.7	26508	43872	28668.6	29103.8	27377.4	C00015	ko00240,ko00908,ko01100,ko01232,ko01240
Lmxn008846	197.12	153.13	198.126	C11H18O3	[M-H]-	Hydroxydihydrobovolide*	Others	Lactones	6067-11-4	1	272710	306316	169135	143554	162923	187385	157065	158172	244100	272173	248747	166020	182551	160631	148603	158496	117959	180764	193667	198908	186720	-	-
Zmbp002538	205.1	146.06	204.09	C11H12N2O2	[M+H]+	1-Methoxy-indole-3-acetamide	Alkaloids	Plumerane	-	1	9.19198e+06	1.63601e+07	1.66775e+07	3.7525e+07	3.1538e+07	2.50221e+07	2.67963e+07	3.17281e+07	5.27705e+07	9.68151e+07	1.03164e+07	7.24234e+06	2.34837e+07	2.77704e+07	6.4858e+07	3.25325e+07	3.1646e+07	4.45139e+07	3.70865e+07	3.77977e+07	3.55176e+07	-	-
pme2651	742.07	620.02	743.076	C21H28N7O17P3	[M-H]-	NADP (Nicotinamide adenine dinucleotide phosphate)	Nucleotides and derivatives	Nucleotides and derivatives	53-59-8	3	233999	334057	365557	262919	304970	165625	105653	123469	150468	242982	263298	321915	321127	224560	284811	119166	179143	218936	216205	212779	226134	C00006	ko00195,ko00480,ko00760,ko01100,ko01240
Qmyp101403	293.21	107.08	292.204	C18H28O3	[M+H]+	11,12-O-Isopropyfidenesolajiangxin F	Terpenoids	Sesquiterpenoids	-	3	14304.3	19969.7	17568	6332.79	10170.7	14237.3	32168	97547.1	44357.5	14501.5	14019.8	14639.7	8763.3	16877.9	10325.6	6.3594e+06	55083	63589	745360	706878	704472	-	-
Lmxp000939	136.06	119.04	135.054	C5H5N5	[M+H]+	Zarzissine	Alkaloids	Alkaloids	160568-14-9	2	94070	132449	150586	162694	194722	135485	153358	182161	246152	198649	227641	41772.5	133984	151807	184700	385151	180220	207600	183097	190993	194995	-	-
mws0262	149.01	87.01	150.016	C4H6O6	[M-H]-	L-Tartaric acid	Organic acids	Organic acids	87-69-4	3	243316	189258	146519	293390	250040	180034	218162	197370	182961	252297	249395	309148	203480	217159	290860	164547	228383	347674	263764	247680	259064	C00898	ko00630,ko01100
Wbkn004713	591.2	267.1	592.216	C29H36O13	[M-H]-	Methyl (1R,2S,3R,6R,8R,13S,15R,16S,17S)-15,16-dihydroxy-10-(2-methoxy-2-oxoethoxy)-9,13-dimethyl-3-(3-methylbut-2-enoyloxy)-4,11-dioxo-5,18-dioxapentacyclo[12.5.0.01,6.02,17.08,13]nonadec-9-ene-17-carboxylate	Terpenoids	Ditepenoids	-	2	1.65849e+06	3.08349e+06	4.11828e+06	598972	1.72168e+06	2.1408e+06	3.17603e+06	3.15758e+06	2.36143e+06	3.10183e+06	2.77135e+06	2.35156e+06	4.15348e+06	1.48254e+06	2.63916e+06	2.62747e+06	4.11327e+06	3.10606e+06	2.7806e+06	2.75441e+06	2.92316e+06	-	-
Zbpn005555	435.13	273.08	436.137	C21H24O10	[M-H]-	Phloretin-4'-O-glucoside (Trilobatin)*	Flavonoids	Chalcones	4192-90-9	1	1.36326e+06	567463	806945	688710	764870	1.13678e+06	1.09863e+06	656747	1.4027e+06	752523	1.04e+06	1.72691e+06	738655	746017	873698	368140	955583	860956	899699	872715	931122	-	-
Lmbn001467	158.08	116.07	159.089	C7H13NO3	[M-H]-	5-Acetamidopentanoic Acid	Organic acids	Organic acids	1072-10-2	3	16670	12292.9	14744.4	31493	24341.9	31670	14694.9	38340	53340	12071.6	7420.98	16024.3	5325.55	15342.3	20148.1	18268.9	18886.3	16985.3	14252.2	15217.4	14745.9	C03087	ko00310,ko01100
Zaxn007230	285.22	285.22	286.23	C20H30O	[M-H]-	Isopimaradieneone*	Terpenoids	Ditepenoids	-	2	1.27845e+06	1.73746e+06	1.79286e+06	1.50758e+06	1.71323e+06	1.43271e+06	1.37794e+06	1.17827e+06	1.15253e+06	1.00286e+06	1.27446e+06	1.6008e+06	1.85233e+06	1.22843e+06	1.41561e+06	956938	2.23763e+06	1.23767e+06	300260	313089	293567	-	-
Wmsn000919	389.19	235.13	390.204	C22H30O6	[M-H]-	teufruintin G	Terpenoids	Ditepenoids	-	3	4950.51	6783.98	7644.77	1815.11	2973.33	1497.79	4605.09	8781.49	3404.47	3331.9	2834.78	3755.42	3302.1	2626.33	3766.36	923701	7604.94	13928.4	99091.4	104805	105082	-	-
Zazp002547	205.1	146.06	204.09	C11H12N2O2	[M+H]+	cyclo-(Gly-Phe)	Amino acids and derivatives	Amino acids and derivatives	10125-07-2	1	7.7495e+06	1.54899e+07	1.50833e+07	3.28266e+07	2.89165e+07	2.25992e+07	2.87584e+07	2.8938e+07	4.32982e+07	9.20762e+07	9.15842e+06	6.21932e+06	2.47511e+07	2.6347e+07	6.01914e+07	2.9205e+07	2.77783e+07	4.33929e+07	3.25711e+07	3.47815e+07	3.36428e+07	-	-
pme0193	147.08	84.04	146.069	C5H10N2O3	[M+H]+	L-Glutamine	Amino acids and derivatives	Amino acids and derivatives	56-85-9	3	1.19993e+06	986712	876070	1.72321e+07	1.88222e+07	1.72442e+06	8.59852e+06	8.65992e+06	9.58144e+06	1.54034e+06	1.26811e+07	2.30278e+06	4.62549e+06	6.48579e+06	1.16682e+07	1.11131e+07	1.1453e+07	1.56471e+07	1.11036e+07	1.08546e+07	1.04044e+07	C00064	ko00220,ko00230,ko00240,ko00250,ko00470,ko00630,ko00750,ko00910,ko00970,ko01100,ko01230,ko01232,ko01240,ko02010
pmb3074	337.09	191.06	338.1	C16H18O8	[M-H]-	5-O-p-Coumaroylquinic acid	Phenolic acids	Phenolic acids	1899-30-5	2	2.10972e+07	5.66613e+06	6.57236e+06	2.94711e+07	2.01948e+07	2.34098e+07	1.62504e+07	14366934	3.04285e+07	1.33927e+07	1.56443e+07	6.0771e+07	1.22201e+07	2.31466e+07	2.47917e+07	2.33528e+07	1.59704e+07	1.56863e+07	2.05259e+07	2.18019e+07	2.07052e+07	C12208	ko00940,ko00941,ko00945,ko01110
Zbzp003763	177.05	134.04	176.047	C10H8O3	[M+H]+	11-methoxy viburtinal	Terpenoids	Monoterpenoids	-	3	1.27886e+06	1.10796e+06	1.20346e+06	967366	1.85211e+06	773767	821218	968231	1.04657e+06	1.5219e+06	2.3103e+06	297722	1.24547e+06	724993	775265	486384	1.07848e+06	1.10878e+06	1.26036e+06	1.23894e+06	1.18214e+06	-	-
Wcsn011332	279.23	261.23	280.24	C18H32O2	[M-H]-	Ethyl (10Z,13Z)-hexadeca-10,13-dienoate	Others	Others	-	1	426797	255287	287245	450072	256960	450541	379218	313511	379553	349545	449620	832124	204200	367836	340178	817061	237026	457186	518178	510303	486157	-	-
Lahp005230	1047.54	885.48	1046.53	C51H82O22	[M+H]+	Graecunin E	Steroids	Steroidal saponins	74350-30-4	1	79087.7	22488.8	41616.2	56979	47256.3	99942.5	86818.4	63721	68408.6	46748	63942.5	73956.2	31996.3	23343.1	57188.5	35445	48285.6	68829.9	61363.9	65546.7	63222.3	-	-
MW0169676	277.22	219.18	278.225	C18H30O2	[M-H]-	Pinolenic acid	Lipids	Free fatty acids	16833-54-8	3	6149.41	11726.5	8019.73	4818.85	30360.2	12545.5	36697.5	12786.2	39320	15951.7	20571	2111.67	4492.33	9978.59	10477.9	26655.2	3593.37	7332.08	17177.2	18353	17864.5	-	-
Lmtn002565	329.11	167.03	330.095	C14H18O9	[M-H]-	1-O-Vanilloyl-D-Glucose	Phenolic acids	Phenolic acids	-	1	815867	418898	500720	592163	611993	917941	783664	663555	529972	655516	655557	642214	558340	770434	569922	390146	565623	637800	636657	626215	667327	C20470	-
HJAP128	771.23	317.06	770.227	C34H42O20	[M+H]+	Isorhamnetin-3-O-rutinoside-7-O-rhamnoside*	Flavonoids	Flavonols	-	1	9.36118e+06	2.85102e+06	3.37922e+06	5.49154e+06	6.37167e+06	5.60588e+06	6.44475e+06	5.81633e+06	1.30264e+07	4.9336e+06	8.33967e+06	8.83154e+06	2.76687e+06	4.96126e+06	9.31713e+06	5.00805e+06	4.14596e+06	6.49542e+06	6.46613e+06	6.73242e+06	6.91011e+06	-	-
WaYn011395	580.36	281.25	581.369	C28H56NO9P	[M-H]-	2-(2,3-dihydroxypropoxy)-3-(((2-(dimethylamino)ethoxy)(hydroxy)phosphoryl)oxy)propan-2-yl (Z)-14-Octadecenoic Acid	Lipids	LPE	-	1	776674	499477	612868	565553	341657	499011	698121	755194	400192	335399	536653	871188	219043	328095	291744	5.9762e+06	554413	1.57055e+06	980546	918536	961871	-	-
mws1060	267.07	135.03	268.081	C10H12N4O5	[M-H]-	9-(Arabinosyl)hypoxanthine	Nucleotides and derivatives	Nucleotides and derivatives	7013-16-3	3	138762	189088	184815	394615	526055	302232	345735	747996	444949	357620	310122	273944	532060	537759	733925	681428	1.08237e+06	570475	397355	415423	389324	-	-
pmb3068	337.09	163.04	338.1	C16H18O8	[M-H]-	1-O-p-Coumaroylquinic acid*	Phenolic acids	Phenolic acids	-	1	1.94212e+07	7.10774e+06	4.79045e+06	2.2463e+06	2.03464e+07	6.34293e+06	1.29224e+07	1.0505e+07	3.76499e+07	1.17497e+07	1.87341e+07	2.90171e+06	7.99805e+06	3.94236e+06	2.3439e+07	2.88243e+07	5.42715e+06	8.1382e+06	1.38218e+07	1.31118e+07	1.39731e+07	-	-
Zbfn003303	337.09	163.04	338.1	C16H18O8	[M-H]-	3-(Hydroxycinnamoyl)-quinic acid*	Phenolic acids	Phenolic acids	-	1	1.94212e+07	7.10774e+06	4.79045e+06	2.2463e+06	2.03464e+07	6.34293e+06	1.29224e+07	1.0505e+07	3.76499e+07	1.17497e+07	1.87341e+07	2.90171e+06	7.99805e+06	3.94236e+06	2.3439e+07	2.88243e+07	5.42715e+06	8.1382e+06	1.38218e+07	1.31118e+07	1.39731e+07	-	-
pmb3072	481.14	319.3	482.142	C22H26O12	[M-H]-	3-O-p-Coumaroylshikimic acid-O-glucoside	Phenolic acids	Phenolic acids	-	2	650858	1.5438e+06	1.39802e+06	512661	836387	608057	781249	1.10173e+06	583493	1.34844e+06	1.01892e+06	254191	1.18932e+06	770005	759922	1.31764e+06	1.07498e+06	874589	858772	910071	859002	-	-
Lajp003258	369.12	177.05	368.11	C17H20O9	[M+H]+	Murrayacarpin A glucoside*	Lignans and Coumarins	Coumarins	-	1	4.7945e+06	2.03934e+06	1.18513e+06	600005	5.44764e+06	2.17566e+06	3.23372e+06	2.79505e+06	7.32877e+06	3.69152e+06	5.49992e+06	1.61214e+06	2.81134e+06	1.83118e+06	6.6139e+06	2.05279e+06	1.16809e+06	2.5995e+06	3.58354e+06	3.51053e+06	3.35332e+06	-	-
Lmfn003035	325.09	145.03	326.1	C15H18O8	[M-H]-	6-O-p-Coumaroyl-β-D-glucose*	Phenolic acids	Phenolic acids	114297-65-3	1	681160	784603	653175	8.59843e+06	3.78569e+06	5.44787e+06	4.46818e+06	5.91049e+06	7.56398e+06	3.43377e+06	1.28731e+06	623609	5.64983e+06	2.9452e+06	4.99753e+06	3.78453e+06	4.86471e+06	5.37371e+06	3.84432e+06	4.05886e+06	3.81833e+06	-	-
Wasn004683	465.1	303.05	466.111	C21H22O12	[M-H]-	Protocatechuic acid 1-O-(Glucosylvanilloyl)	Phenolic acids	Phenolic acids	-	3	61082.4	99220.3	134091	95108.8	81928.8	101686	88717.6	91553.4	108577	96379.3	95005	73408.2	63568.5	98946.8	42052.3	64589.6	89506.3	113090	76684.4	74855.5	71708	-	-
pme3382	160.06	98.02	161.069	C6H11NO4	[M-H]-	N-Acetyl-L-threonine	Amino acids and derivatives	Amino acids and derivatives	17093-74-2	2	172872	211353	198772	157829	149941	118625	90466.1	110171	139373	252113	220279	152193	125885	156807	182539	124258	104133	138328	167083	162541	173833	-	-
pmb0864	426.26	285.24	425.254	C19H40NO7P	[M+H]+	LysoPE 14:0*	Lipids	LPE	-	1	155417	195583	211486	74703.1	62898.8	60385.8	377097	342992	278518	98108.9	131763	221400	44184.1	45663	30286.3	534922	206419	258229	188694	197290	184617	-	-
Wcdp009119	279.23	81.07	278.225	C18H30O2	[M+H]+	Elaidolinolenic acid	Phenolic acids	Phenolic acids	28290-79-1	2	222296	207327	194077	168055	176816	263888	569347	407669	179331	195896	198881	432117	216039	331439	245569	6.15922e+06	183631	336569	966574	981916	919425	-	-
Lmjp003655	463.12	301.08	462.116	C22H22O11	[M+H]+	6-C-MethylKaempferol-3-glucoside*	Flavonoids	Flavones	-	1	485682	197831	209911	218104	358980	449596	516482	373132	738940	312511	424851	650421	243522	280006	439232	405260	265007	430962	380228	403480	403758	-	-
pme3184	332.08	136.06	331.068	C10H14N5O6P	[M+H]+	2'-Deoxyadenosine-5'-monophosphate	Nucleotides and derivatives	Nucleotides and derivatives	653-63-4	3	160151	214028	166315	126688	169523	186189	128011	97070	280669	177741	171438	82915.4	152310	100950	89805.7	195263	129112	180708	160702	159324	169623	C00360	ko00230,ko01100,ko01232
ML10176345	171.03	109.03	172.037	C7H8O5	[M-H]-	3-Dehydroshikimic acid	Organic acids	Organic acids	2922-42-1	3	344346	176040	313623	101426	67998.4	177164	46349.2	138133	100312	146772	346323	1.12192e+06	52967	131591	95996.6	155393	69613	75787.5	186257	198519	196818	C02637	ko00400,ko00999,ko01100,ko01110,ko01230,ko01240
Hmqn003054	329.23	311.22	330.241	C18H34O5	[M-H]-	9,10,11-Trihydroxy-12-octadecenoic acid	Lipids	Free fatty acids	61911-67-9	1	9459.51	14117.2	10872.2	4750.1	7495.9	9492.97	42360.8	56115.4	13863.1	12836	8244.42	10448	7981.45	14860.4	12326.7	1.1675e+06	50218.3	39593.2	64124.7	65905	68635.7	-	-
MWSmce675	271.08	108.02	272.09	C12H16O7	[M-H]-	Arbutin	Phenolic acids	Phenolic acids	497-76-7	2	243743	268504	272657	279729	312559	299058	356931	352611	357131	333964	299705	207505	245465	295423	300430	294548	245987	353180	309020	290312	292566	C06186	ko00010
Zbfn008708	501.31	279.23	502.314	C26H46O9	[M-H]-	1-O-Linoleoyl-(6-O-Hydroxyethyl-D-Glucose)	Lipids	Free fatty acids	-	3	14751.1	11569.7	9524.24	18868.2	6825.52	14283.4	13980.9	18738.1	17455.2	7469.05	25790.5	30818.1	8609.89	11126.9	11185.7	106473	14657.9	30624	18783.2	18810	19941.7	-	-
Lmrgn03360	327.11	165.06	328.116	C15H20O8	[M-H]-	Cryptamygin B	Phenolic acids	Phenolic acids	24696-05-7	2	418533	352367	481865	318190	415887	355737	372708	463143	535930	464572	411973	270279	485514	457237	432311	431344	419296	364836	451440	450792	424546	-	-
mws1090	259.02	96.97	260.03	C6H13O9P	[M-H]-	D-Glucose-1-phosphate*	Others	Saccharides	59-56-3	1	1.67497e+06	1.71535e+06	1.96395e+06	9.80294e+06	8.82089e+06	9.19486e+06	5.063e+06	4.7671e+06	5.26093e+06	1.50497e+06	1.82926e+06	2.12183e+06	8.62944e+06	9.30604e+06	1.08045e+07	7.02145e+06	6.675e+06	5.91881e+06	5.82323e+06	6.22153e+06	5.91991e+06	C00103	ko00010,ko00040,ko00052,ko00500,ko00520,ko00561,ko01100,ko01110,ko01240,ko01250
Cmzn005251	433.11	271.06	434.121	C21H22O10	[M-H]-	6-O-Caffeoylarbutin	Phenolic acids	Phenolic acids	136172-60-6	2	260714	116144	123114	228108	227165	322344	187306	165461	214543	138134	204061	248088	160737	225724	162348	187310	209715	240136	177994	182145	170041	-	-
Jmwp002208	155.07	91.05	154.063	C8H10O3	[M+H]+	3,4-dihydroxy phenylethanol	Phenolic acids	Phenolic acids	-	1	1.83413e+06	1.29386e+06	1.40391e+06	196020	770649	499279	1.60454e+06	445933	893263	1.28185e+06	832931	465746	2.63433e+06	1.24019e+06	679866	78462.7	1.47673e+06	1.04163e+06	1.21972e+06	1.18953e+06	1.13763e+06	-	-
mws0520	224.09	136.08	223.084	C11H13NO4	[M+H]+	N-Acetyl-L-tyrosine	Amino acids and derivatives	Amino acids and derivatives	537-55-3	3	76772.2	91888.4	78824.9	76775	85354.1	69502.8	73865.4	117355	66788	92375.8	55695.4	50901.6	72368.6	80540.1	79463.8	108594	84350.1	65202.2	74501.5	76779	79909.7	-	-
mws5038	341.11	89.02	342.116	C12H22O11	[M-H]-	Isomaltulose*	Others	Saccharides	13718-94-0	1	4.4416e+06	2.42899e+06	4.83128e+06	3.32364e+06	3.7522e+06	4.29821e+06	4.08917e+06	2.49308e+06	5.83805e+06	6.37689e+06	4.4652e+06	6.76379e+06	6.42312e+06	5.07015e+06	7.05194e+06	7.57173e+06	6.66659e+06	4.90847e+06	5.13189e+06	5.50704e+06	5.32495e+06	C01742	-
Wcdp011133	265.25	69.07	264.245	C18H32O	[M+H]+	Linolenyl Alcohol	Others	Others	506-44-5	3	135814	151916	126577	151739	136531	135647	117570	91499.8	126085	121812	130140	167482	135531	129478	120520	122036	130922	124456	100775	97800.2	104904	-	-
Zbsn004974	575.12	285.04	576.127	C30H24O12	[M-H]-	Procyanidin A2*	Tannins	Proanthocyanidins	41743-41-3	1	1.15746e+06	454004	863717	418365	669012	1.30825e+06	506507	504413	356286	425654	702405	1.07294e+06	689704	476804	385243	139311	769906	1.18407e+06	673102	640492	686384	C10237	-
Zbqn003748	216.09	130.09	217.095	C9H15NO5	[M-H]-	N-malonylleucine	Amino acids and derivatives	Amino acids and derivatives	-	1	107016	135183	121269	115437	156303	64638.5	148544	102007	141531	174826	111176	73621.7	132575	95893.7	109407	161292	74073.7	165745	115495	114755	122310	-	-
Zbfn012252	257.17	199.17	258.183	C14H26O4	[M-H]-	2-(dodecanoyloxy)acetic acid	Lipids	Free fatty acids	-	2	4897.88	5677.91	6675.15	5335.55	4811.2	6830.27	4972	4022.46	4897.14	4169.03	11765.6	5313.68	5556.1	4954.51	4309.59	3933.34	5743.94	8328.18	5648.07	5863.39	5459.74	-	-
Hasp010605	353.27	261.22	352.261	C21H36O4	[M+H]+	(S)-2,3-dihydroxypropyl (9Z,12Z,15Z)-octadeca-9,12,15-trienoate	Others	Others	129828-41-7	1	4.15014e+06	2.23301e+06	4.14137e+06	5.28705e+06	2.74745e+06	5.29053e+06	3.41932e+06	2.49723e+06	1.40351e+06	3.72321e+06	2.49956e+06	6.61243e+06	1.72836e+06	2.25604e+06	3.36307e+06	2.24503e+06	1.37315e+06	3.02935e+06	3.18761e+06	3.25435e+06	3.03379e+06	-	-
Lmln007483	329.23	171.1	330.241	C18H34O5	[M-H]-	Sanleng acid*	Lipids	Free fatty acids	-	1	110966	140850	130417	50363.6	58579.6	71899.4	320466	382054	142870	114314	104527	140136	60275.8	100210	58046.8	1.20811e+07	329667	293149	611856	656557	643853	-	-
Lmmn004951	329.23	171.1	330.241	C18H34O5	[M-H]-	2-Hydroxy-4-methyl-3-undecanoyloxypentanoic acid methyl ester*	Lipids	Free fatty acids	-	1	110966	140850	130417	50363.6	58579.6	71899.4	320466	382054	142870	114314	104527	140136	60275.8	100210	58046.8	1.20811e+07	329667	293149	611856	656557	643853	-	-
mws0180	153.02	109.03	154.027	C7H6O4	[M-H]-	2,5-Dihydroxybenzoic acid; Gentisic Acid*	Phenolic acids	Phenolic acids	490-79-9	3	299652	211739	429245	257930	252602	318304	476434	428841	360125	252407	275988	648307	180792	303900	260603	402434	527166	334180	289547	288062	307222	C00628	ko00350,ko01100
MWS04412	175.12	70.07	174.137	C8H18N2O2	[M+H]+	N(6),N(6)-Dimethyl-L-lysine	Amino acids and derivatives	Amino acids and derivatives	2259-86-1	2	4.15259e+06	6.31945e+06	4.11213e+06	4.48053e+07	2.21854e+07	7.52318e+06	1.05917e+07	6.21298e+06	2.05238e+07	1.79575e+07	2.83897e+07	9.61787e+06	6.13679e+06	7.55576e+06	2.26937e+07	9.91312e+06	1.05238e+07	3.86855e+07	1.71705e+07	1.72833e+07	1.61698e+07	-	-
Lmqp002115	213.08	151.04	212.069	C10H12O5	[M+H]+	Methyl Syringate	Phenolic acids	Phenolic acids	884-35-5	3	43463.5	52338.9	50361	21982.8	30665.3	63905.9	30692.8	54308.4	29564.3	48078.5	28928.4	56226.3	64007.2	62882.6	44146.7	75104.8	53740	51017.9	50916.7	50273.2	47521.6	-	-
pmp001310	627.16	303.1	626.148	C27H30O17	[M+H]+	6-Hydroxykaempferol-3,6-O-Diglucoside*	Flavonoids	Flavonols	-	2	1.24137e+06	515909	236995	195959	1.60469e+06	381184	1.74135e+06	549001	2.49589e+06	1.12293e+06	1.7961e+06	213796	431907	201961	1.79721e+06	1.31637e+06	216503	564589	1.04219e+06	1.07565e+06	1.12047e+06	-	-
Lmbn003970	329.23	211.14	330.241	C18H34O5	[M-H]-	9,12,13-TriHOME; 9(S),12(S),13(S)-Trihydroxy-10(E)-octadecenoic acid	Lipids	Free fatty acids	97134-11-7	2	218808	328373	262240	112543	100938	93724.6	873106	1.22254e+06	363728	259517	179615	213507	79196.3	142769	73753.8	2.55399e+07	1.28771e+06	831852	1.47324e+06	1.57262e+06	1.56775e+06	C14833	ko00591
Cmpp003619	193.05	105.07	192.042	C10H8O4	[M+H]+	6,7-Dihydroxy-4-methylcoumarin	Lignans and Coumarins	Coumarins	529-84-0	2	334630	417601	429537	246473	375990	266022	397222	826670	343684	388315	736670	251670	435261	323152	421991	471333	311407	548211	331755	344531	356940	-	-
Hmsn002598	301.09	139.04	302.1	C13H18O8	[M-H]-	Salirepin	Phenolic acids	Phenolic acids	26652-12-0	3	220952	350883	320748	193013	266179	220390	232113	317968	214941	361200	226227	120305	259174	278131	273660	339358	236409	290102	269536	252730	269480	-	-
Lskp211395	387.2	207.14	386.194	C19H30O8	[M+H]+	Corchoionoside C	Others	Others	-	1	1.27813e+06	1.57132e+06	1.56347e+06	833396	1.38969e+06	1.38263e+06	1.50294e+06	1.26785e+06	1.44877e+06	1.50854e+06	1.44789e+06	597931	1.44348e+06	1.56402e+06	1.17101e+06	614686	1.51264e+06	1.68755e+06	1.22459e+06	1.22833e+06	1.30625e+06	-	-
mws0749	137.02	93.03	138.032	C7H6O3	[M-H]-	4-Hydroxybenzoic acid	Phenolic acids	Phenolic acids	99-96-7	1	983200	404881	283498	187168	915041	445747	627946	478073	1.13832e+06	640433	781698	487089	590520	496658	921413	168986	282253	452965	633315	666288	620597	C00156	ko00130,ko00790,ko01100,ko01110,ko01240
Zbzn008048	293.18	221.15	294.183	C17H26O4	[M-H]-	Embelin	Quinones	Quinones	550-24-3	1	3.55997e+06	1.96008e+06	1.01016e+07	4.07355e+06	8.15869e+06	5.11243e+06	1.66642e+07	6.97669e+06	3.56083e+06	5.47131e+06	2.0192e+06	5.78699e+06	8.571e+06	4.81323e+06	5.30082e+06	6.12037e+06	2.78857e+06	5.14437e+06	2.06951e+06	2.198e+06	2.21626e+06	-	-
pme1178	284.1	152.06	283.092	C10H13N5O5	[M+H]+	Guanosine	Nucleotides and derivatives	Nucleotides and derivatives	118-00-3	2	1.33084e+06	1.43685e+06	1.18524e+06	910291	809860	714921	1.18054e+06	2.36624e+06	1.0389e+06	1.99845e+06	1.75279e+06	1.81975e+06	662572	865274	703729	2.79918e+07	2.21548e+06	1.95747e+06	2.60001e+06	2.67594e+06	2.48569e+06	C00387	ko00230,ko01100,ko01232,ko02010
Lmmn003323	271.23	225.22	272.235	C16H32O3	[M-H]-	2-Hydroxyhexadecanoic acid*	Organic acids	Organic acids	764-67-0	3	406548	608810	515808	549057	678865	574197	628960	898302	573973	998130	553860	516656	643784	865432	667140	1.50319e+06	639743	510958	572186	608355	569672	-	-
Latp007251	291.19	151.07	290.188	C18H26O3	[M+H]+	Normelanothyrsin A	Terpenoids	Sesquiterpenoids	-	3	507245	546422	536781	373127	424496	344228	335539	366450	515014	511287	462638	485119	358741	297527	382513	1.32027e+06	398136	477130	554155	533033	514243	-	-
MWSmce466	135.05	92.03	136.052	C8H8O2	[M-H]-	4-Hydroxyacetophenone	Others	Ketone compounds	99-93-4	3	60005	82925	96434.5	80874.8	84290.6	77187.9	51670	178412	60005	31140.2	52045	113258	36095.2	102751	87223.7	260311	92926.7	94380.6	92262.7	87487.8	85893.6	C10700	ko01100
Wbmn011269	377.23	295.23	378.241	C22H34O5	[M-H]-	Vitexilactone*	Terpenoids	Ditepenoids	61263-49-8	3	489000	515568	420823	390478	214052	362390	383712	647799	447984	480488	482118	1.01576e+06	267886	343493	305796	1.09754e+07	447893	1.04439e+06	2.19952e+06	2.3707e+06	2.28427e+06	-	-
Zbjp002896	373.17	177.06	372.157	C21H24O6	[M+H]+	5-hydroxy-1,7-bis(4-hydroxy-3-methoxyphenyl)hept-l-en-3-one	Phenolic acids	Phenolic acids	-	1	115981	1.10537e+06	519069	208507	828036	701480	433573	1.62238e+06	1.34198e+06	902728	449829	48725.8	432290	561396	864442	1.84828e+06	953461	1.33089e+06	814501	763457	764073	-	-
MWSmce501	167.04	108.02	168.042	C8H8O4	[M-H]-	Protocatechuic Acid Methyl Ester	Phenolic acids	Phenolic acids	2150-43-8	1	1.26559e+06	497679	1.1616e+06	1.11836e+06	1.16429e+06	1.131e+06	1.55157e+06	1.2848e+06	1.50655e+06	1.24499e+06	1.00228e+06	1.52299e+06	794524	1.51192e+06	2.06876e+06	665357	2.04711e+06	1.36231e+06	1.26501e+06	1.17953e+06	1.25289e+06	-	-
Walp008102	302.31	88.08	301.298	C18H39NO2	[M+H]+	2-Aminooctadecane-1,4-diol	Lipids	Sphingolipids	-	3	1.19625e+06	874097	1.30399e+06	1.2564e+06	1.70469e+06	1.39424e+06	1.24183e+06	1.21236e+06	804426	1.43275e+06	942376	1.32212e+06	1.38421e+06	1.60558e+06	1.51864e+06	906042	1.01457e+06	1.06259e+06	928834	930463	870510	-	-
MW0014858	365.27	347.26	306.256	C20H34O2	[M+CH3COO]-	eicosa-5Z,8Z,14Z-trienoic acid	Lipids	Free fatty acids	90105-02-5	3	57658.3	94166.9	66438.9	107333	69319.1	223935	210404	228301	239539	255274	145338	79396.2	179683	289740	137862	467849	160215	99865.3	165512	166097	176827	-	-
Lmbn005369	295.23	195.14	296.235	C18H32O3	[M-H]-	13(S)-HODE;13(S)-Hydroxyoctadeca-9Z,11E-dienoic acid*	Lipids	Free fatty acids	10219-69-9	1	126628	130264	85151.4	104436	103484	143729	102479	175335	137226	146226	134156	319118	121559	138123	116791	3.93337e+06	111279	171479	357829	355513	380342	C14762	ko00591
MWSmce165	165.08	59.02	166.084	C6H14O5	[M-H]-	L-Fucitol	Others	Saccharides	13074-06-1	2	289568	381920	321229	199311	310921	270737	311172	314524	365778	421208	266498	270480	339889	275445	417093	458910	289470	365374	358158	333298	339479	-	-
Yajn003986	445.21	59.01	446.215	C21H34O10	[M-H]-	Dihydropenstemide	Terpenoids	Monoterpenoids	-	3	1.9017e+06	3.42449e+06	3.59338e+06	2.9195e+06	2.79178e+06	2.00697e+06	2.4838e+06	2.88166e+06	2.29845e+06	2.67213e+06	2.69842e+06	1.16084e+06	3.20601e+06	2.826e+06	2.70401e+06	4.22273e+06	2.84639e+06	3.89793e+06	2.93872e+06	3.04412e+06	2.82232e+06	-	-
zjzp122816	289.07	215.07	288.063	C15H12O6	[M+H]+	5,7,2',4'-Tetrahydroxyflavanone	Flavonoids	Flavanones	-	2	3483.37	25947.6	359497	7694.74	158668	17262.6	114410	182673	124763	231245	11931.2	666.584	1310.8	15908.2	1738.24	36437.3	4451.76	6353.56	77017	82807.8	78499.6	-	-
Lmtp003079	609.18	301.07	609.181	C28H33O15+	[M]+	Peonidin-3-O-rutinoside	Flavonoids	Anthocyanidins	-	1	1.02015e+07	384550	3.91471e+06	9.07739e+06	4.00931e+06	4.18432e+06	7.36883e+06	3.83963e+06	2.71636e+06	2.44524e+06	1.8112e+06	1.60164e+07	459602	4.29804e+06	7.89282e+06	13340	5.91834e+06	1.75738e+06	5.1792e+06	5.22171e+06	4.86802e+06	-	-
Zasn003994	1077.55	1047.55	1078.56	C52H86O23	[M-H]-	Methyl protogracillin	Steroids	Steroidal saponins	54522-53-1	1	3.22467e+06	821390	900106	1.82084e+06	1.11039e+06	2.75264e+06	2.38599e+06	1.42712e+06	1.99444e+06	1.32461e+06	2.18962e+06	3.11651e+06	989364	1.74383e+06	1.05611e+06	612490	1.48691e+06	2.57666e+06	1.96118e+06	1.96352e+06	2.09429e+06	-	-
pme2598	167.03	123.05	168.042	C8H8O4	[M-H]-	3,4-Dihydroxybenzeneacetic acid*	Phenolic acids	Phenolic acids	102-32-9	3	278182	222390	318367	53666.5	310152	421327	637074	976038	258543	262284	252997	276944	280055	357397	418875	187499	120508	74942.5	347708	324096	327896	C01161	ko00350,ko01100
Zbnn005416	491.12	287.05	492.127	C23H24O12	[M-H]-	Eriodictyol-7-O-(6''-acetyl)glucoside	Flavonoids	Flavanones	-	2	241603	228619	243614	339509	353732	260208	218173	199037	266944	170326	237952	261946	210668	254413	141221	173847	286541	326131	221137	233793	238063	-	-
Zbbn002910	725.2	353.09	726.216	C36H38O16	[M-H]-	6''-O-sinapoyl-7-O-caffeoyl-geniposide	Terpenoids	Monoterpenoids	-	2	605263	210339	327320	398350	516281	392302	370331	283530	659857	532404	565731	560189	390066	237795	655811	232727	359973	544938	504718	518326	543921	-	-
Zbfn002169	487.15	145.03	488.153	C21H28O13	[M-H]-	3'-p-Coumaroyl-sucrose	Phenolic acids	Phenolic acids	-	1	9.30816e+06	1.12239e+07	1.67118e+07	7.05638e+06	1.00128e+07	1.06041e+07	1.03629e+07	1.21793e+07	9.36194e+06	8.94738e+06	8.24175e+06	4.69675e+06	1.21503e+07	8.9906e+06	8.0142e+06	1.18134e+07	8.96498e+06	1.18892e+07	9.59286e+06	9.87803e+06	1.03465e+07	-	-
Zmhn000892	301.09	139.05	302.1	C13H18O8	[M-H]-	4-O-Glucosyl-3,4-dihydroxybenzyl alcohol	Phenolic acids	Phenolic acids	-	3	542053	452011	531293	492166	493967	599902	538572	442981	551619	523298	606571	730022	506976	523918	481994	110129	403577	572636	469446	497271	462801	-	-
mws1015	339.07	177.02	340.079	C15H16O9	[M-H]-	Esculin (6,7-Dihydroxycoumarin-6-O-glucoside)*	Lignans and Coumarins	Coumarins	531-75-9	1	1.3775e+06	941074	991130	347302	2.05537e+06	572990	1.014e+06	1.14074e+06	2.36094e+06	2.013e+06	2.75702e+06	602468	1.6696e+06	1.22109e+06	3.05049e+06	2.70357e+06	903045	1.4815e+06	1.45874e+06	1.43921e+06	1.54632e+06	C09264	-
Zahp003775	320.25	131.05	319.251	C20H33NO2	[M+H]+	3-(4-methoxyphenyl)-N-(2,3,4,5-tetramethylhexyl)propanamide	Alkaloids	Alkaloids	-	2	337114	266188	293081	366631	287023	355830	393368	336468	371038	576121	518418	441211	315418	385422	416006	4595.21	242572	314233	378958	379604	354522	-	-
Rahp002201	317.09	153.02	316.079	C13H16O9	[M+H]+	Maplexin B (4-O-Galloyl-1,5-Anhydro-D-Glucitol)	Tannins	Tannin	-	2	62821.8	62870.9	63548.6	14526.5	51390.6	32888.2	66718.3	45812.7	41034.8	76777.7	56901.4	15927.4	84240.6	54380.3	41918.2	6670	36147	55021.7	45765.9	48621.3	49223.5	-	-
Wcdp010708	263.24	81.07	262.23	C18H30O	[M+H]+	Octadeca-2,9,12,15-tetraen-1-ol	Others	Others	-	1	666466	616019	642052	738720	574704	401528	318258	154485	574300	600598	515988	785773	513497	236556	632576	287669	558881	529785	423046	436094	403804	-	-
Wcsn010224	277.22	277.22	278.225	C18H30O2	[M-H]-	14-hydroxy-2,6,10-trimethylpentadeca-2,5,10-trien-4-one*	Others	Others	-	1	233946	218930	238606	220718	174726	210950	205078	180122	228597	275380	271914	258045	158557	192658	210605	764287	152574	325357	301443	285826	279809	-	-
Lmbn001288	131.03	87.04	132.042	C5H8O4	[M-H]-	2-Hydroxy-2-methyl-3-oxobutanoic acid*	Organic acids	Organic acids	71698-08-3	3	148056	88491.2	121575	318260	128409	182642	152625	157284	180955	98031.5	157009	400014	100811	143227	163303	118142	172387	200886	158955	149417	160635	C06010	ko00290,ko00650,ko00660,ko00770,ko01100,ko01110,ko01210,ko01230
pmf0138	179.06	59.01	180.063	C6H12O6	[M-H]-	D-Mannose*	Others	Saccharides	3458-28-4	1	3.1823e+06	3.42664e+06	5.02503e+06	1.44082e+06	101022	3.6544e+06	4.13319e+06	4.51558e+06	8.22076e+06	7.71577e+06	7.62696e+06	1.20802e+07	1.17556e+07	7.49026e+06	9.17465e+06	7.26193e+06	8.08308e+06	7.33566e+06	6.37878e+06	6.31948e+06	5.93558e+06	C00159	ko00051,ko00052,ko00520,ko01100,ko01250,ko02010
Lahp005912	295.13	107.05	294.126	C19H18O3	[M+H]+	1,7-di-(4-hydroxyphenyl)-4E,6E-heptadiene-3-ketone	Phenolic acids	Phenolic acids	-	3	16482.9	52367.6	40952.5	19906.5	57040.9	19260.5	17556.7	88189.6	46412.3	45759.8	22604.3	1122.57	60621.3	33744.8	67281.3	170746	16091.1	47748.4	54591.9	50809.7	51442.3	-	-
Zmgn000447	184.98	78.96	185.993	C3H7O7P	[M-H]-	3-Phospho-D-glyceric acid	Others	Saccharides	820-11-1	3	4.61799e+06	4.35984e+06	5.24509e+06	2.64524e+06	2.45188e+06	2.83811e+06	2.31298e+06	2.47026e+06	1.69692e+06	5.26403e+06	6.52392e+06	3.83099e+06	2.10587e+06	2.30387e+06	2.43918e+06	1.46847e+06	1.77782e+06	1.78077e+06	2.96806e+06	3.16327e+06	3.18871e+06	C00197	ko00010,ko00030,ko00260,ko00270,ko00561,ko00630,ko00710,ko01100,ko01110,ko01200,ko01230,ko01240
mws2125	166.98	78.96	167.982	C3H5O6P	[M-H]-	Phosphoenolpyruvate	Organic acids	Organic acids	138-08-9	3	3.44416e+06	4.3123e+06	3.3142e+06	1.06383e+06	1.11603e+06	1.23912e+06	1.23648e+06	1.38868e+06	917888	3.48999e+06	4.13276e+06	2.06914e+06	1.23781e+06	1.1607e+06	1.23284e+06	547680	1.06405e+06	889240	1.73899e+06	1.86329e+06	1.74791e+06	C00074	ko00010,ko00020,ko00400,ko00440,ko00620,ko00710,ko00999,ko01100,ko01110,ko01200,ko01230,ko01240
Wasn003258	293.12	131.07	294.132	C12H22O8	[M-H]-	Glucosyl 2-Hydroxy-4-Methylpentanoic Acid	Organic acids	Organic acids	-	1	1.19198e+06	1.3042e+06	1.40187e+06	1.33113e+06	1.09642e+06	1.29933e+06	1.40527e+06	1.54899e+06	844462	1.14903e+06	1.05152e+06	918371	1.20772e+06	1.53176e+06	897695	1.92123e+06	1.43229e+06	1.41185e+06	1.18532e+06	1.10205e+06	1.17303e+06	-	-
pme0490	124.04	78.03	123.032	C6H5NO2	[M+H]+	Nicotinic acid (Vitamin B3)	Others	Vitamin	59-67-6	2	699170	669387	623069	789010	706765	648113	717563	724291	688904	553574	684333	760568	744244	725912	657394	51489.5	620669	627443	762180	715074	710713	C00253	ko00760,ko00960,ko01100,ko01110,ko01240
Lszp210009	375.24	177.16	374.231	C19H34O7	[M+H]+	Linarionoside A	Others	Others	-	1	114232	181670	133782	152363	130901	157880	147611	124403	141670	100266	126303	181031	175461	243340	203340	139256	155094	214605	132803	133686	124445	-	-
Lmgp004784	275.09	139.04	274.084	C15H14O5	[M+H]+	Apiferol	Flavonoids	Flavones	55167-29-8	3	151374	135315	103549	50676.2	123332	136591	166244	214298	256747	253745	202523	98774.3	152025	141138	226875	10005	104208	83804.1	148740	138444	139837	-	-
MWS5083	455.1	96.97	456.105	C17H21N4O9P	[M-H]-	Flavin Single Nucleotide(FMN)	Nucleotides and derivatives	Nucleotides and derivatives	6184-17-4	2	1.84671e+06	2.56185e+06	1.99831e+06	2.26636e+06	2.00989e+06	1.73357e+06	1.65202e+06	1.60085e+06	1.56789e+06	2.19334e+06	1.64292e+06	1.43572e+06	1.85946e+06	1.7182e+06	1.65469e+06	1.21947e+06	1.96409e+06	1.81311e+06	1.87668e+06	1.83052e+06	1.97606e+06	C00061	ko00190,ko00740,ko01100,ko01110,ko01240
MWS2069	139.08	77.04	138.068	C8H10O2	[M+H]+	2-Methoxy-4-methylphenol	Phenolic acids	Phenolic acids	93-51-6	3	155921	98768.6	135014	161931	162748	162489	162977	141409	85230.1	168778	87776.7	155460	139912	136875	147073	141702	104202	141290	110595	108635	102519	-	-
Yamn006407	683.25	623.23	684.263	C32H44O16	[M-H]-	viburfordosides E	Lignans and Coumarins	Lignans	-	2	24390.8	42971	25352	7452.36	136220	12209.8	31768.5	31129	16935.7	31807.1	20342	16231.2	34513	18273	22376	26054	28423	31816.8	26080.7	26714.5	24726.4	-	-
Jmwn002117	331.1	153.02	332.111	C14H20O9	[M-H]-	2-(3,4-dihydroxyphenyl)ethanediol 1-O-β-D-glucopyranoside*	Phenolic acids	Phenolic acids	-	1	4.19863e+06	4.24986e+06	5.39997e+06	9.36111e+06	6.68933e+06	8.44388e+06	5.80123e+06	6.70567e+06	5.14616e+06	5.96193e+06	4.78428e+06	7.84531e+06	4.42541e+06	7.18485e+06	6.07101e+06	1.02172e+06	5.59736e+06	6.8258e+06	4.95242e+06	5.23394e+06	5.348e+06	-	-
Wcdn001606	331.1	153.02	332.111	C14H20O9	[M-H]-	Leonuriside A*	Phenolic acids	Phenolic acids	121748-12-7	1	4.19863e+06	4.24986e+06	5.39997e+06	9.36111e+06	6.68933e+06	8.44388e+06	5.80123e+06	6.70567e+06	5.14616e+06	5.96193e+06	4.78428e+06	7.84531e+06	4.42541e+06	7.18485e+06	6.07101e+06	1.02172e+06	5.59736e+06	6.8258e+06	4.95242e+06	5.23394e+06	5.348e+06	-	-
Zmzn000079	199	78.96	200.009	C4H9O7P	[M-H]-	D-Erythrose-4-phosphate	Others	Saccharides	585-18-2	3	22926.3	21021.2	35313.9	46025	41470.2	41175	37304.8	19750	34690.7	31345.3	25688	21373.6	67901.5	59638.1	27381.8	40542.9	30773.5	38925.7	32949.2	33372.3	30980.3	C00279	ko00030,ko00400,ko00710,ko00750,ko01100,ko01110,ko01200,ko01230,ko01240
ML10174588	233.16	233.16	234.162	C15H22O2	[M-H]-	Confertifoline	Terpenoids	Sesquiterpenoids	1811-23-0	1	5.80933e+06	5.52904e+06	5.82712e+06	6.15689e+06	6.21938e+06	6.50992e+06	6.2587e+06	6.24853e+06	5.56135e+06	5.47989e+06	5.46124e+06	6.03531e+06	5.28962e+06	6.53604e+06	5.73776e+06	5.68075e+06	5.07171e+06	5.9371e+06	5.44818e+06	5.83284e+06	5.84179e+06	C09376	-
Lcsn000634	333.06	165.02	334.069	C16H14O8	[M-H]-	Jaboticabin*	Others	Others	-	1	646293	37839.9	228048	189670	363987	149241	622133	172317	119504	302045	148010	827581	78021.2	441315	980389	40725.6	498126	549977	316390	323816	341544	-	-
Wchn003984	337.1	191.06	338.1	C16H18O8	[M-H]-	1,4,8-Trihydroxynaphthalene-1-O-glucoside*	Quinones	Naphthol	39015-63-9	1	3.09501e+07	1.00599e+07	8.00595e+06	2.75764e+07	2.72523e+07	2.51847e+07	1.74402e+07	1.77169e+07	4.02251e+07	2.07856e+07	2.32114e+07	5.46825e+07	1.77655e+07	2.794e+07	3.05716e+07	2.77529e+07	1.78317e+07	1.8382e+07	2.39615e+07	2.44096e+07	2.58411e+07	-	-
pmb2789	309.21	209.05	310.214	C18H30O4	[M-H]-	13S-Hydroperoxy-6Z,9Z,11E-octadecatrienoic acid	Lipids	Free fatty acids	121107-97-9	3	69447	43184.7	85382.4	47618.5	87886.2	83459	231881	156241	63348.6	72643.6	75196.8	101542	68916.2	107925	61600.2	1.16879e+06	60334.3	117019	114093	119472	123513	-	-
Ydyn013925	469.37	469.37	470.376	C31H50O3	[M-H]-	Methyl oleanolate	Terpenoids	Triterpene	1724-17-0	2	18641.5	22600.4	20020.1	16128.9	15860.4	26841.8	24108	24283.7	17237.2	32190.1	28050.9	27089.6	31654	20303.3	15867.4	30567.4	16713.5	15343.1	17283.8	17774.5	16427.4	-	-
mws2104	193.07	59.01	194.079	C7H14O6	[M-H]-	D-Pinitol	Others	Saccharides	10284-63-6	3	255524	293593	328132	316206	259671	332876	364791	342756	332772	316318	248342	374996	283935	340029	313451	371326	305918	285880	333041	350943	324783	C03844	-
Lmmn002164	131.04	87.05	132.042	C5H8O4	[M-H]-	Monomethyl succinate*	Organic acids	Organic acids	3878-55-5	3	170378	120745	128994	606250	156855	245911	215719	248649	289087	125391	239465	438944	170506	174844	230770	138825	254385	281334	206076	223187	214673	-	-
pmb3101	175.06	115.04	176.069	C7H12O5	[M-H]-	2-Isopropylmalic Acid	Organic acids	Organic acids	49601-06-1	1	3.55969e+06	1.19045e+06	2.07814e+06	2.81707e+06	2.19883e+06	2.92116e+06	3.07702e+06	3.9595e+06	2.43722e+06	511110	1.66918e+06	3.51974e+06	1.05227e+06	2.7862e+06	3.52902e+06	2.28994e+06	2.19358e+06	2.08412e+06	2.54045e+06	2.60925e+06	2.41004e+06	C02504	ko00290,ko00620,ko01100,ko01110,ko01210,ko01230
Lscp211208	373.22	135.12	372.215	C19H32O7	[M+H]+	Alangionoside L*	Others	Others	-	3	32431	26195.2	41670	41679.8	41670	19056.3	38340	70641.4	40005	36322.8	22701.5	16597.7	40167.9	14644.6	46670	43289.4	33340	43340	33340	33340	35717.1	-	-
Zbsp003928	757.2	449.11	756.19	C36H36O18	[M+H]+	"""Orientin-2""""-O-(6'''-p-coumaroyl)-glucopyranoside"""	Flavonoids	Flavones	-	2	2.38382e+06	732477	905474	1.11028e+06	2.50452e+06	1.21663e+06	2.27039e+06	1.46761e+06	3.38809e+06	1.49788e+06	2.57415e+06	1.74182e+06	931486	1.07884e+06	2.52002e+06	708182	1.06536e+06	1.4338e+06	1.76732e+06	1.86102e+06	1.91424e+06	-	-
Zmlp003063	741.23	433.12	740.216	C33H40O19	[M+H]+	Luteolin-7-O-(2''-O-rhamnosyl)rutinoside	Flavonoids	Flavones	-	2	1670	1670	3340	5005	6670	3791.95	4416.17	5306.53	3340	3340	3340	5005	6670	1670	8340	10589.3	3340	1670	3340	3340	3111.89	-	-
Zmsp002938	773.22	303.05	772.206	C33H40O21	[M+H]+	2-(3,4-dihydroxyphenyl)-5-hydroxy-7-{[(2s,4s,5s)-3,4,5-trihydroxy-6-(hydroxymethyl)oxan-2-yl]oxy}-3-{[(2s,5s)-3,4,5-trihydroxy-6-({[(2r,4s,5r)-3,4,5-trihydroxy-6-methyloxan-2-yl]oxy}methyl)oxan-2-yl]oxy}chromen-4-one*	Flavonoids	Flavonols	-	1	348842	142792	189845	136456	257413	274529	366642	254753	405895	212542	451640	268629	254793	287256	287413	95964.5	216426	303319	193614	209181	205819	-	-
Zbln013951	377.13	116.93	377.139	C23H22O5	[M-H]-	1-(3'-methoxy-4'-hydroxybenzyl)-2,7-dihydroxy-4-methoxyphenanthrene	Quinones	PhenAnthraquinones	-	1	1.3768e+06	1.271e+06	1.42762e+06	1.17175e+06	671249	991454	969080	757515	1.18651e+06	2.12432e+06	1.93174e+06	1.75896e+06	740763	943639	1.21227e+06	9.07287e+06	503726	2.66167e+06	2.4531e+06	2.32208e+06	2.26829e+06	-	-
Qayp008402	701.37	539.32	700.367	C35H56O14	[M+H]+	Sileneoside H	Steroids	Steroidal saponins	-	2	7523.42	5666.58	9585.73	6520.36	3841.14	11047.6	7204.31	5142.91	5173.98	22403.1	7092.36	38378.5	8953.66	8373.31	28257.6	9660.12	7729.25	10371.7	14102.8	14723.6	13579.1	-	-
Waln010743	578.35	279.23	579.354	C28H54NO9P	[M-H]-	1-(2,3-dihydroxypropoxy)-3-(((2-(dimethylamino)ethoxy)(hydroxy)phosphoryl)oxy)propan-2-yl (11Z,14Z)-octadeca-11,14-dienoate	Lipids	LPE	-	1	5.50333e+06	2.96934e+06	4.24162e+06	6.10328e+06	3.08669e+06	4.00304e+06	3.90942e+06	6.06709e+06	3.93361e+06	2.51989e+06	3.37704e+06	9.40011e+06	1.35806e+06	2.40626e+06	1.92764e+06	1.29228e+07	3.86014e+06	8.64018e+06	4.78126e+06	4.40945e+06	4.57667e+06	-	-
Lahp004593	493.13	331.08	492.127	C23H24O12	[M+H]+	Flavoyadorinin A*	Flavonoids	Flavonols	-	2	265526	132834	164700	224279	195568	303789	401476	211722	321601	226701	351307	575708	187879	241434	219270	174777	135260	316008	234710	254558	243693	-	-
pmb0736	493.13	331.08	492.127	C23H24O12	[M+H]+	Tricin-7-O-Glucoside*	Flavonoids	Flavones	32769-01-0	2	265526	132834	164700	224279	195568	303789	401476	211722	321601	226701	351307	575708	187879	241434	219270	174777	135260	316008	234710	254558	243693	-	-
MW0106525	166.09	121.06	165.079	C9H11NO2	[M+H]+	D-Phenylalanine	Organic acids	Organic acids	-	3	4.01739e+07	3.77229e+07	3.72063e+07	3.53026e+07	4.48469e+07	4.65213e+07	4.40616e+07	3.9055e+07	4.23202e+07	3.4371e+07	3.21515e+07	3.75208e+07	3.44718e+07	3.62637e+07	3.49987e+07	1.61489e+06	3.09578e+07	3.58908e+07	3.286e+07	3.55717e+07	3.37125e+07	C02057	-
Lmzn001983	375.13	135.05	376.137	C16H24O10	[M-H]-	D-Threo-guaiacylglycerol-7-O-β-D-glucoside	Phenolic acids	Phenolic acids	-	2	1.05314e+07	7.91268e+06	7.74934e+06	287524	6.14357e+06	2.59015e+06	8.64798e+06	1.11864e+06	4.61607e+06	7.83378e+06	6.23615e+06	2.08849e+06	1.44014e+07	7.23743e+06	3.99292e+06	93492.6	8.36898e+06	8.32838e+06	7.34192e+06	6.76709e+06	7.08051e+06	-	-
MWSslk133	257.18	195.18	258.183	C14H26O4	[M-H]-	1,14-Tetradecanedioic Acid	Lipids	Free fatty acids	821-38-5	3	24149.5	35052.2	19994	16550.2	24621.7	31731.1	35261.8	44820.6	24840.1	36816.6	36590	20702.9	28555.8	40757	34744.6	34935	28032.5	29544.4	25834.5	26082.3	27825.6	-	-
Lmhp003013	279.17	177.05	278.163	C15H22N2O3	[M+H]+	N-Feruloyl-Cadaverine	Alkaloids	Phenolamine	-	3	96727.4	95005	27170.7	35005	155005	35778.9	51670	45482.4	68340	88340	130005	9931.44	85005	24807.4	13233.1	23242	81670	33431.6	60005	61670	65005	-	-
Walp009431	418.39	356.35	417.382	C24H51NO4	[M+H]+	2-aminotetracoSane-1,5,21,23-tetraol*	Lipids	Sphingolipids	-	3	96098.9	30874	99306.2	99185	119120	105038	89346.3	90776.4	63575.7	104698	31670	99053.9	112956	135187	132008	78335.1	26487.3	75122	113309	122980	118287	-	-
Walp009488	418.39	356.35	417.382	C24H51NO4	[M+H]+	2-aminotetracoSane-1,6,7,23-tetraol*	Lipids	Sphingolipids	-	3	96098.9	30874	99306.2	99185	119120	105038	89346.3	90776.4	63575.7	104698	31670	99053.9	112956	135187	132008	78335.1	26487.3	75122	113309	122980	118287	-	-
Lmbn005287	311.22	249.22	312.23	C18H32O4	[M-H]-	7S,8S-DiHODE; (9Z,12Z)-(7S,8S)-Dihydroxyoctadeca-9,12-dienoic acid*	Lipids	Free fatty acids	143288-65-7	2	3153.85	29410	9695.41	1576.51	18791	19981.5	14458.2	81082.1	13561.4	36506.4	3236.47	5586.63	38000.9	61918	13562.4	156463	15216.3	12937.8	26536.2	27003.7	24954.5	C07354	ko00591
pmb3081	289	96.97	290.004	C6H11PO11	[M-H]-	Glucaric acid-1-Phosphate	Others	Saccharides	-	3	9.93161e+06	1.26361e+07	1.14984e+07	7.53183e+06	1.01094e+07	7.85974e+06	8.14212e+06	7.6667e+06	5.45424e+06	8.83496e+06	9.28305e+06	6.32347e+06	8.98156e+06	5.8332e+06	6.71305e+06	7.06144e+06	8.26966e+06	6.6235e+06	8.10879e+06	8.07293e+06	7.52956e+06	-	-
mws0044	303.05	125.02	304.058	C15H12O7	[M-H]-	Taxifolin(Dihydroquercetin)	Flavonoids	Flavanonols	480-18-2	3	110276	47445.4	45661	57904.1	47643.6	121425	73531.4	184574	197578	57074.3	56659.1	308973	49181	49434.4	108459	54837.2	274221	57809.2	83190.6	77149.2	82618.8	C01617	ko00941,ko01100,ko01110
Lmhp008273	438.26	297.24	437.254	C20H40NO7P	[M+H]+	LysoPE 15:1(2n isomer)*	Lipids	LPE	-	2	20611.5	21205	22945.1	14868.4	5322.95	7786.37	35160.6	31308.4	33391	13898.8	18299.5	36112.5	6227.7	5089.19	4478.26	69475.5	26437.2	39570	23235.1	24520.3	22613.9	-	-
pmn001646	865.2	577.14	866.206	C45H38O18	[M-H]-	Procyanidin C1	Tannins	Proanthocyanidins	37064-30-5	1	1.57286e+06	1.04781e+06	742576	132612	507297	1.31431e+06	2.46301e+06	926070	2.29624e+06	807514	1.27245e+06	1.65002e+06	892281	523803	546122	190090	824349	783527	1.0762e+06	1.03655e+06	1.12593e+06	C17624	-
Labn004625	415.16	89.02	416.168	C19H28O10	[M-H]-	2-Phenylethyl beta-primeveroside	Phenolic acids	Phenolic acids	129932-48-5	1	5.75982e+06	5.92978e+06	6.63346e+06	1.06508e+07	6.2772e+06	5.37281e+06	4.29173e+06	5.30384e+06	4.11938e+06	6.97338e+06	3.89168e+06	5.9159e+06	5.42657e+06	7.04989e+06	4.86075e+06	4.75339e+06	7.31226e+06	7.64962e+06	6.23145e+06	6.74583e+06	6.35873e+06	-	-
pmb0037	166.12	121.06	165.115	C10H15NO	[M+H]+	Hordenine	Alkaloids	Phenolamine	539-15-1	2	3352570	3.49258e+06	3.31975e+06	2.66676e+06	4.13301e+06	4.42336e+06	4.37837e+06	3.52079e+06	4.25386e+06	3.17337e+06	2.97283e+06	3.46782e+06	3.08745e+06	3.16431e+06	3.2938e+06	293141	2.67681e+06	3.34266e+06	2.69212e+06	2.92577e+06	2.81629e+06	C06199	ko00350,ko01100
Cmzn004594	449.11	287.06	450.116	C21H22O11	[M-H]-	Dunalianoside C*	Phenolic acids	Phenolic acids	-	1	8.63414e+06	5.49466e+06	6.38765e+06	7.68747e+06	5.72051e+06	9.99343e+06	1.15252e+07	9.26249e+06	7.36578e+06	7.30159e+06	8.98981e+06	1.34071e+07	6.5057e+06	8.94139e+06	7.05247e+06	5.55699e+06	6.47495e+06	8.04218e+06	7.86615e+06	7.32386e+06	7.89159e+06	-	-
Lmbn001754	175.06	115.04	176.069	C7H12O5	[M-H]-	3-Isopropylmalic Acid*	Organic acids	Organic acids	921-28-8	1	3.29765e+06	1.1241e+06	2.0417e+06	2.65285e+06	2.14219e+06	2.95849e+06	2.71673e+06	3.88876e+06	2.14795e+06	422132	1.53246e+06	3.29346e+06	979887	2.52445e+06	3.37171e+06	1.73776e+06	2.17043e+06	1.84683e+06	2.0888e+06	2.12216e+06	2.25856e+06	C04411	ko00290,ko01100,ko01110,ko01210,ko01230
Zmgn001448	175.06	115.04	176.069	C7H12O5	[M-H]-	2-Propylmalic Acid*	Organic acids	Organic acids	-	1	3.29765e+06	1.1241e+06	2.0417e+06	2.65285e+06	2.14219e+06	2.95849e+06	2.71673e+06	3.88876e+06	2.14795e+06	422132	1.53246e+06	3.29346e+06	979887	2.52445e+06	3.37171e+06	1.73776e+06	2.17043e+06	1.84683e+06	2.0888e+06	2.12216e+06	2.25856e+06	C05994	ko00620
Lmhn002573	399.09	205.04	400.101	C17H20O11	[M-H]-	Sinapoylglucuronic acid	Phenolic acids	Phenolic acids	-	1	9.68098e+06	1.51379e+07	1.56385e+07	1.62601e+07	1.31423e+07	1.38305e+07	1.21917e+07	1.20878e+07	1.14146e+07	1.46191e+07	1.30054e+07	2.03921e+07	1.81666e+07	1.74941e+07	1.34276e+07	7.45082e+06	1.60136e+07	1.92651e+07	1.3984e+07	1.38401e+07	1.29382e+07	-	-
mws2523	421.08	241.01	422.082	C12H23O14P	[M-H]-	Trehalose 6-phosphate	Others	Saccharides	4484-88-2	3	502437	474958	613455	246323	274532	455659	623536	586360	1.06776e+06	747365	603732	882278	1.03476e+06	758658	939767	819370	654351	759131	615032	650829	600320	C00689	ko00500,ko01100,ko01110
Sakn004940	477.14	161.03	478.147	C23H26O11	[M-H]-	Sanangoside	Phenolic acids	Phenolic acids	-	2	1.43971e+06	1.15108e+06	741812	21414.3	582734	203837	1.68536e+06	257908	449912	1.02964e+06	328848	68044.8	2.30133e+06	469910	377880	30005	714583	851540	698814	675702	642856	-	-
WaYp005128	262.24	200.2	261.23	C14H31NO3	[M+H]+	2-Aminotetradecane-1,5,13-triol	Lipids	Sphingolipids	-	2	607528	421702	785451	769965	967564	1.32817e+06	895376	629898	417578	759519	463253	1.04949e+06	1.44213e+06	1.01001e+06	905583	709556	470804	673602	646632	603939	652575	-	-
Wagp005210	521.16	359.11	520.158	C25H28O12	[M+H]+	Gardenin B 5-glucoside	Flavonoids	Flavones	-	2	35005	16670	99768.9	18340	119883	54990.4	73775.8	118069	76035.1	81310.1	78544.4	49813.4	122880	88714.2	23340	70322.9	132302	171841	74743.1	74524.3	69357.6	-	-
HJN051	623.16	315.05	624.169	C28H32O16	[M-H]-	Tamarixetin-3-O-rutinoside	Flavonoids	Flavonols	-	3	5.03828e+06	1.36919e+06	635647	890070	4.06621e+06	876830	4.55754e+06	1.33013e+06	8.2747e+06	1.81915e+06	4.11293e+06	2.23574e+06	944520	1.16911e+06	5.3215e+06	3.54473e+06	964129	2.1599e+06	3.05444e+06	3.1705e+06	3.32029e+06	-	-
MWSmce584	138.09	77.04	137.084	C8H11NO	[M+H]+	L-Tyramine	Alkaloids	Alkaloids	51-67-2	2	2.48729e+07	1.2858e+07	1.68881e+07	3.20674e+07	2.03667e+07	2.10261e+07	1.61513e+07	1.88398e+07	1.5674e+07	1.55359e+07	1.4741e+07	2.47936e+07	1.48331e+07	2.49499e+07	1.9786e+07	1.203e+07	2.11113e+07	2.02777e+07	2.18714e+07	2.11238e+07	2.01118e+07	C00483	ko00350,ko00950,ko01100,ko01110,ko01240
Hmgp001916	671.18	347.07	670.174	C29H34O18	[M+H]+	3,3',5,7-Tetrahydroxy-4',6-Dimethoxyflavone-7-O-Gentiobioside; (Laciniatin-7-O-Gentiobioside)	Flavonoids	Flavonols	-	2	233189	257337	299924	252183	219657	228662	281112	375260	215754	328901	299218	225057	302421	253686	268308	136461	281585	304156	249103	240859	261782	-	-
MWSslk132	285.21	223.21	286.214	C16H30O4	[M-H]-	Hexadecanedioic acid	Lipids	Free fatty acids	505-54-4	2	29440.5	51138.1	19542.6	19543.4	28776.1	34746.2	35106.3	52037.8	35282.3	52085.6	42869.8	22349.2	48157.1	39814.6	36667.5	60064.5	35083.4	34838.1	37414.5	37102.8	40038.8	C19615	ko00073,ko01100
pmp001264	274.27	256.27	273.267	C16H35NO2	[M+H]+	Hexadecylsphingosine	Lipids	Sphingolipids	-	2	4.60091e+06	4.29552e+06	5.30431e+06	5.83192e+06	6.24522e+06	5.47611e+06	5.4767e+06	5.33552e+06	3.75559e+06	4.71768e+06	4.16675e+06	5.0392e+06	5.66574e+06	5.72643e+06	5.03043e+06	5.10056e+06	4.34485e+06	4.64901e+06	3.92486e+06	4.07075e+06	4.26902e+06	-	-
mws1488	255.23	237.22	256.24	C16H32O2	[M-H]-	Palmitic acid	Lipids	Free fatty acids	57-10-3	2	208469	187094	181779	199582	188013	188143	204088	183919	200613	217422	224659	224905	179124	197158	209651	353006	186345	192379	201179	216650	201697	C00249	ko00061,ko00062,ko00071,ko00073,ko01040,ko01100,ko01212
ML10181668	130.09	84.08	129.079	C6H11NO2	[M+H]+	Cycloleucine	Amino acids and derivatives	Amino acids and derivatives	52-52-8	2	125808	167379	111294	537422	420380	170520	335205	323470	561218	313712	194663	92165.3	222926	199182	520773	352598	371855	660034	312763	287265	302535	C03969	-
WaYp007548	230.25	62.06	229.241	C14H31NO	[M+H]+	2-Aminotetradecan-1-ol*	Lipids	Sphingolipids	-	2	46283.2	36850.3	41898.9	43153.4	48355.2	46637.1	70066.8	76016.8	31750.5	58406.4	41302.1	38933.8	63462.7	87866.9	62758.4	56985.2	41319.2	46640.3	32969.2	33524.1	35719.6	-	-
WaYn000716	515.12	341.11	516.133	C18H28O17	[M-H]-	Citric Acid diglucoside	Organic acids	Organic acids	-	1	7.53855e+06	5.55752e+06	7.85148e+06	6.61916e+06	6.63817e+06	1.05172e+07	4.03315e+06	9.10605e+06	7.273e+06	2.5843e+06	9.40975e+06	1.9652e+07	1.15463e+07	1.01345e+07	1.27876e+07	1.39235e+07	1.07658e+07	7.66331e+06	7.88927e+06	8.56109e+06	8.05775e+06	-	-
pme1292	167.03	123.05	168.042	C8H8O4	[M-H]-	Homogentisic acid*	Phenolic acids	Phenolic acids	451-13-8	3	317469	224069	288424	65005	332398	402258	723352	953882	261744	249817	281556	282833	285821	337298	412088	201358	120857	119107	357303	342470	373133	C00544	ko00130,ko00350,ko01100,ko01240
pmb0818	206.08	145.05	205.074	C11H11NO3	[M+H]+	Methoxyindoleacetic acid	Alkaloids	Plumerane	3471-31-6	3	207820	276391	368196	902966	570825	573501	749661	760137	1.27513e+06	3.21902e+06	260917	170262	486701	688407	2.017e+06	817986	733588	1.19606e+06	918029	947002	869399	C05660	ko00380
Wasn002902	355.07	209.03	356.074	C15H16O10	[M-H]-	O-p-Coumaroylgalactaric acid	Phenolic acids	Phenolic acids	-	1	2.62519e+07	1.81316e+07	2.13169e+07	3.05462e+07	2.46261e+07	2.75375e+07	3.07363e+07	20503235	24070989	2.86304e+07	2.3183e+07	3.29773e+07	2.22689e+07	3.75706e+07	2.77765e+07	2.06373e+07	2.81736e+07	3.97163e+07	2.57191e+07	2.80176e+07	2.7156e+07	-	-
Wbsp001938	220.12	90.06	219.111	C9H17NO5	[M+H]+	Casuarine Analogue*	Alkaloids	Alkaloids	-	1	821978	874581	1.19506e+06	1.68614e+06	959502	791262	840493	849391	1.2889e+06	655153	850873	2.23094e+06	667562	943200	1.0257e+06	1.09139e+06	942739	1.1215e+06	1.08876e+06	1.00917e+06	1.01335e+06	-	-
pme2746	784.15	437.09	785.157	C27H33N9O15P2	[M-H]-	Riboflavin 5'-Adenosine Diphosphate	Nucleotides and derivatives	Nucleotides and derivatives	146-14-5	3	3.19373e+06	5.24504e+06	3.74516e+06	3.82771e+06	4.35762e+06	3.22341e+06	3.11417e+06	3.61023e+06	3.1778e+06	5.12983e+06	3.64632e+06	3.39468e+06	4.72334e+06	3.70946e+06	4.01241e+06	2.8334e+06	3.37624e+06	3.85643e+06	3.39294e+06	3.65941e+06	3.66284e+06	C00016	ko00740,ko01100,ko01110,ko01240
HJAP132	575.15	515.13	574.142	C38H22O6	[M+H]+	3,3'-Bis(4''-hydroxyanigorufone)*	Others	Ketone compounds	-	3	21100.2	20250.4	29064	4298.64	60889.1	2827.17	4924.68	15505.5	212567	920353	5982.1	1633.05	4493	89919.9	1265.28	6267.04	611.952	16253.6	73568.1	75651.7	80073.3	-	-
Lmjn002534	431.16	149.05	432.163	C19H28O11	[M-H]-	Darendoside A*	Phenolic acids	Phenolic acids	149596-95-2	3	384591	338054	339441	314161	298493	323599	415532	343826	234472	456806	314579	259401	418941	466431	379891	173048	379747	427530	351198	349979	377660	-	-
Lmyn006011	677.38	397.13	678.383	C33H58O14	[M-H]-	Gingerglycolipid B	Lipids	Glycerol ester	88168-90-5	2	669074	380509	836111	770453	319243	974416	905794	704236	372609	1.65904e+06	512976	2.62939e+06	878127	769749	2.25128e+06	1.25925e+06	505827	485700	1.11996e+06	1.10233e+06	1.19591e+06	-	-
Saln000499	683.22	341.11	684.226	C31H40O17	[M-H]-	7-O-(4''-O-glucosyl)coumaroyl-loganic acid	Terpenoids	Monoterpenoids	-	3	666003	766217	952394	617768	451842	864254	883668	923941	863043	1.2943e+06	765512	1.3945e+06	1.93868e+06	1.04607e+06	1.24092e+06	1.29144e+06	1.41873e+06	769869	808025	872560	811266	-	-
Wbmp006300	412.25	412.25	411.241	C25H33NO4	[M+H]+	1,2,9,10-tetraethoxy-6-methyl-5,6,6a,7-tetrahydro-4H-dibenzo[de,g]quinoline	Alkaloids	Alkaloids	-	2	736670	516026	684524	445425	494064	271236	632096	644390	543649	797506	612749	485189	697181	503853	728048	646670	700005	779938	607808	647759	661817	-	-
MWS20147	449.11	287.06	448.101	C21H20O11	[M+H]+	Luteolin-3'-O-glucoside	Flavonoids	Flavones	-	3	7.90676e+06	6.36891e+06	5.48673e+06	5.52057e+06	9.41849e+06	6.20903e+06	9.05487e+06	5.63591e+06	1.13424e+07	6.86532e+06	8.74535e+06	7.21327e+06	5.71186e+06	6.45385e+06	8.55938e+06	6.47995e+06	8.63046e+06	1.21871e+07	8.28896e+06	8.61066e+06	7.88447e+06	-	-
MW0168990	335.13	59.01	336.147	C20H20N2O3	[M-H]-	CYCLOPIAZONIC ACID	Organic acids	Organic acids	18172-33-3	3	114913	147447	145638	112888	173718	93899.7	130051	149329	123635	144787	147977	78721.6	142573	108233	162032	155565	104684	146692	115284	125738	118975	-	-
Zmpn001713	138.02	108.02	139.027	C6H5NO3	[M-H]-	3-Nitrophenol	Phenolic acids	Phenolic acids	554-84-7	3	23355.9	20142.9	28954.4	14160.1	31670	17295.1	29713.3	20439.1	31670	22003.2	53340	25174	30462.5	31155.9	18333.9	34550.4	18340	36932.3	34313.2	34348.5	31767.3	C14418	-
Wayn001856	379.03	241	380.041	C13H16O11S	[M-H]-	4-Hydroxybenzoic acid 4-(6-O-sulfo)glucopyranoside	Phenolic acids	Phenolic acids	-	2	252632	184005	244060	197172	206453	229303	322740	247725	285442	280868	291560	360539	239370	248406	297648	221656	186072	293575	251320	237530	230442	-	-
Zmjn003630	663.2	145.03	664.2	C31H36O16	[M-H]-	1-p-Coumaroyl-3-feruloyl-sucrose*	Phenolic acids	Phenolic acids	-	2	51971.4	69798.2	115598	71398	98366.8	89010	106543	102433	74477.7	141699	74042.1	100151	162987	119327	121991	61797.9	107608	141753	81885.7	82041.3	88431.7	-	-
HJKP000649	136.07	91.05	135.068	C8H9NO	[M+H]+	N-benzylformamide	Alkaloids	Alkaloids	6343-54-0	1	193680	276526	188252	676181	713065	472957	626048	752032	1.05598e+06	683749	275099	312733	470132	482566	685265	1.41642e+06	696810	703601	646803	620653	591748	C15561	-
Wcop004851	177.05	117.03	176.047	C10H8O3	[M+H]+	5,6-dimethyl-2-benzofuran-1,3-dione	Terpenoids	Sesquiterpenoids	5999-20-2	3	741946	872535	712046	857156	768954	782784	689414	681365	631575	672144	903894	1.0819e+06	1.38365e+06	803988	603340	377103	635956	859000	757890	730005	693350	-	-
Zmcp102206	381.2	299.2	382.214	C24H30O4	[M-H]-	(Z)-3,8-Dihydro 6,6·;7,3'a-diligustilide	Others	Others	-	1	86564	110009	87769.4	82544	102502	103449	137968	180948	98083	154452	148345	101767	96824.9	163541	137921	139606	108390	107896	112947	104333	105020	-	-
MWSHC20168	153.02	109.03	154.027	C7H6O4	[M-H]-	Methyl cumalate*	Phenolic acids	Phenolic acids	6018-41-3	3	307937	191731	402850	254397	249383	357857	466392	373877	321095	218734	209159	586428	162288	239596	261822	382733	476202	316421	310309	289921	285675	-	-
pma0948	138.09	120.08	137.084	C8H11NO	[M+H]+	Phenylethanolamine	Alkaloids	Alkaloids	7568-93-6	3	4.18474e+06	4.06396e+06	3.07565e+06	4.28339e+06	4.08997e+06	3.1372e+06	4.55306e+06	5.09829e+06	3.68393e+06	4.3112e+06	4.03041e+06	4.28016e+06	2.97238e+06	5.1829e+06	5.86479e+06	216957	3.39336e+06	3.19549e+06	4.04411e+06	4.09931e+06	3.76855e+06	C02735	-
pmb1650	279.23	149.13	278.225	C18H30O2	[M+H]+	Octadeca-11E,13E,15Z-trienoic acid	Lipids	Free fatty acids	25575-00-2	3	565163	508835	458140	440059	436519	432713	442450	439118	499877	444117	494764	512318	444851	417485	456926	415691	527557	467326	483214	478139	444640	-	-
pme1419	164.07	104.07	163.067	C6H13NO2S	[M+H]+	L-Methionine methyl ester	Amino acids and derivatives	Amino acids and derivatives	10332-17-9	3	48539.1	44255.4	23214.2	77194.1	39480.7	46482	48391.7	43884.2	46366.6	49885	36099.5	46755.1	40802.3	28465.8	40742.4	13318.6	45335.5	46384.2	50541.6	47447.7	51788.3	-	-
Lmrn001951	181.05	135.04	182.058	C9H10O4	[M-H]-	(S)-2-Hydroxy-3-(4-Hydroxyphenyl)Propanoic Acid	Phenolic acids	Phenolic acids	23508-35-2	3	153034	58257.5	50255.7	34367.8	122298	59054.6	74094.6	49981.3	56582.5	83886.9	110821	67470.8	70479.1	57384.2	117446	14174.2	36774.7	65720.9	88637.3	96980	93407.6	-	-
pme0033	137.05	119.04	136.038	C5H4N4O	[M+H]+	Hypoxanthine	Nucleotides and derivatives	Nucleotides and derivatives	68-94-0	3	1.85947e+07	2.30972e+07	1.91551e+07	2.31979e+07	2.19862e+07	2.35208e+07	2.76701e+07	2.92258e+07	25839609	2.63351e+07	2.45133e+07	2.8274e+07	2.10438e+07	3.00163e+07	3.03808e+07	110369	1.98195e+07	2.17869e+07	2.20253e+07	2.40939e+07	2.29188e+07	C00262	ko00230,ko01100,ko01232
Wafn003182	409.21	161.05	350.194	C16H30O8	[M+CH3COOH-H]-	Glucopyranose 6-Hydroxydecanoate	Others	Saccharides	-	3	249827	226972	252877	241874	216606	251165	340411	266148	158102	236807	217075	212143	361328	368777	340411	264559	284909	277697	255516	277509	258428	-	-
pmb0856	480.31	339.29	479.301	C23H46NO7P	[M+H]+	LysoPE 18:1(2n isomer)*	Lipids	LPE	-	3	495861	308082	352930	469410	332177	320792	587518	588161	431816	275484	427915	916506	199004	317981	261294	3.52378e+06	584565	1.16883e+06	699385	688911	749393	-	-
MWS4354	282.12	150.08	281.112	C11H15N5O4	[M+H]+	N6-methyladenosine	Nucleotides and derivatives	Nucleotides and derivatives	1867-73-8	3	69561.9	67108.9	63488.5	14528.1	20005	28364.5	53279.7	33975.1	57926	68186.1	52671.6	76004.9	88578	43166.7	39954	72072.3	59564.7	57063.3	60686.4	66470.5	63464.9	-	-
MWSHY0061	595.16	287.06	594.159	C27H30O15	[M+H]+	Kaempferol-3-O-neohesperidoside*	Flavonoids	Flavonols	32602-81-6	1	4.47459e+07	1.39283e+07	1.82684e+07	2.26196e+07	5.3962e+07	2.71589e+07	4.45319e+07	2.29682e+07	7.49699e+07	2.78361e+07	5.11517e+07	3.81566e+07	1.87098e+07	2.05135e+07	5.18168e+07	3.90044e+07	2.57853e+07	2.96291e+07	3.59994e+07	3.94285e+07	3.75283e+07	-	-
Lmmn004916	1219.55	1219.55	1220.55	C57H88O28	[M-H]-	Medicagenic acid-3-O-glucuronide-28-O-xylosyl(1,4)-[apiosyl(1,3)]-rhamnosyl(1,2)-arabinoside	Terpenoids	Triterpene Saponin	-	2	42018.1	35458.4	29187.7	67640.1	54998.4	67267.3	79077.5	78327.2	73925.1	51126.7	82075.3	109189	48237	69892.5	63923.3	64929.1	48610.3	64146.5	59637.9	60192	64757.8	-	-
Zbzp007397	181.12	135.12	180.115	C11H16O2	[M+H]+	5,6,7,7a-tetrahydro-4,4,7a-trimethyl-2(4H)-benzofuranone*	Others	Others	15356-74-8	1	301098	296807	247770	307850	280589	305698	388405	294871	350180	337880	286761	341647	271415	248427	281005	709760	211265	259642	311172	299505	283766	-	-
Sazp000955	272.11	110.06	271.106	C12H17NO6	[M+H]+	Tetraphyllin A*	Alkaloids	Isoquinoline alkaloids	-	1	1.81571e+06	3.13314e+06	1.1049e+06	437444	4.54859e+06	896280	4.45114e+06	3.79385e+06	3.85013e+06	5.28115e+06	3.56681e+06	201344	2.41092e+06	729659	1.99907e+06	4.18072e+06	723741	1.36825e+06	2.06416e+06	2.26246e+06	2.18984e+06	-	-
Wbtn004381	319.04	183.03	320.053	C15H12O8	[M-H]-	1,3,6,8-tetrahydroxy-2,5-dimethoxyxanthen-9-one	Flavonoids	Other Flavonoids	-	1	496121	23779.4	267515	98435.5	528010	117259	386862	92162.9	329993	134172	129673	265621	63764.6	201981	678270	52861.7	205318	259328	242056	231033	253427	-	-
Zmyn000108	209.03	85.03	210.038	C6H10O8	[M-H]-	D-Saccharic acid	Others	Saccharides	87-73-0	1	738635	364435	460801	1.38329e+06	700658	890670	572426	571930	867430	628635	954395	1.78589e+06	509529	1.12694e+06	987420	769716	764725	873974	831629	761237	817062	C00818	ko00053,ko01100
Lmhp009773	515.32	261.22	514.314	C27H46O9	[M+H]+	1-α-Linolenoyl-glycerol-3-O-glucoside*	Lipids	Glycerol ester	-	1	249600	210124	243240	231863	108820	215726	132263	115108	262421	637807	288123	594445	155069	60952.5	307322	276773	198301	327965	368531	377138	402618	-	-
Walp009429	374.36	312.33	373.356	C22H47NO3	[M+H]+	2-AminodocoSane-1,5,21-triol	Lipids	Sphingolipids	-	3	1.53642e+06	293009	1.53715e+06	1.53178e+06	2.06489e+06	1.72183e+06	1.48965e+06	1.53787e+06	941697	1.61765e+06	1.53183e+06	1.65885e+06	1.8883e+06	2.4082e+06	1.96223e+06	1.27847e+06	996143	1.23793e+06	1.57578e+06	1.72448e+06	1.62225e+06	-	-
Lscp211204	389.22	209.15	388.21	C19H32O8	[M+H]+	Sedumoside I*	Others	Others	-	1	270399	372298	419603	243904	326022	329414	165005	425280	351266	329448	335468	183686	384245	140005	355079	373155	343200	373310	353436	349951	324344	-	-
MW0138459	323.13	119.05	324.136	C20H20O4	[M-H]-	Isobavachalcone	Flavonoids	Chalcones	20784-50-3	3	12761.4	115937	77649.9	49714.5	122095	47563.4	34249.9	119942	122590	123372	53883.7	2655.85	40503.8	74253.3	144023	178934	114949	165697	84978.2	91929	92430.1	C08648	-
mws2108	353.09	191.06	354.095	C16H18O9	[M-H]-	Cryptochlorogenic acid (4-O-Caffeoylquinic acid)*	Phenolic acids	Phenolic acids	905-99-7	1	6.81319e+06	2.54495e+06	4.25162e+06	6.14671e+06	6.66726e+06	6.26432e+06	6.44804e+06	4.47741e+06	9.02511e+06	5.89586e+06	5.72202e+06	1.17826e+07	4.4543e+06	6.96748e+06	1.00096e+07	645013	6.08447e+06	6.52118e+06	5.60359e+06	5.99313e+06	6.13366e+06	-	-
Hmmn002544	355.1	193.05	356.111	C16H20O9	[M-H]-	Ferulic acid-4-O-glucoside	Phenolic acids	Phenolic acids	117405-51-3	3	4.0741e+06	1.89812e+06	1.0008e+06	270640	4.94383e+06	1.35658e+06	3.07282e+06	2.46699e+06	7.2588e+06	2.8688e+06	4.05018e+06	482838	1.81817e+06	1.15084e+06	5.49464e+06	642107	507375	2.2905e+06	2.68996e+06	2.94096e+06	2.88978e+06	-	-
Lmhp010190	522.36	184.07	521.348	C26H52NO7P	[M+H]+	LysoPC 18:1(2n isomer)*	Lipids	LPC	-	1	3.46814e+06	2.00932e+06	2.83796e+06	2.5405e+06	1.68916e+06	1.85068e+06	2.82357e+06	3.27107e+06	2.096e+06	1.85553e+06	2.77076e+06	4.41566e+06	985826	1.30079e+06	1.2286e+06	3.25834e+07	3.40952e+06	7.74392e+06	5.11709e+06	5.61742e+06	5.34381e+06	-	-
Zbfn013528	271.23	225.22	272.235	C16H32O3	[M-H]-	(R)-Beta-Hydroxypalmitic Acid*	Lipids	Free fatty acids	-	3	361129	555025	452476	531453	575657	494166	565561	767304	503453	898990	526036	494262	541092	730164	558526	1.3972e+06	561495	469851	501501	549494	517163	-	-
Lmcn009539	293.25	293.25	294.256	C19H34O2	[M-H]-	E,E,Z-1,3,12-Nonadecatriene-5,14-diol	Lipids	Free fatty acids	-	2	2.81459e+06	4.41546e+06	3.60504e+06	2.76652e+06	2.77344e+06	4.4306e+06	5.00709e+06	5.96504e+06	3.19206e+06	4.76009e+06	5.14164e+06	3.07911e+06	7.95245e+06	5.28334e+06	4.74062e+06	5.38211e+06	4.41468e+06	3.64535e+06	3.38355e+06	3.65551e+06	3.68884e+06	-	-
mws2118	435.13	167.04	436.137	C21H24O10	[M-H]-	Phloretin-2'-O-glucoside (Phlorizin)	Flavonoids	Chalcones	60-81-1	1	947313	377496	504592	506596	500601	880451	692706	523733	963929	470271	640495	1.2812e+06	542338	535958	624842	277825	611049	533866	631508	578706	624353	C01604	ko00941,ko01110
Lmhp008589	476.28	335.26	475.27	C23H42NO7P	[M+H]+	LysoPE 18:3(2n isomer)	Lipids	LPE	-	1	3.48463e+06	3.74501e+06	4.86305e+06	4.37375e+06	4.10327e+06	4.12144e+06	6.66533e+06	6.06831e+06	4.33479e+06	3.21644e+06	2.97895e+06	5.60362e+06	2.36538e+06	3.0929e+06	2.30274e+06	1.51086e+07	3.48241e+06	8.71023e+06	4.47795e+06	4.90277e+06	4.7999e+06	-	-
pmp001284	331.28	313.27	330.277	C19H38O4	[M+H]+	Monopalmitin*	Lipids	Glycerol ester	542-44-9	1	66253.5	44726	58516	45698	60756.6	61251.3	65200.5	75015.6	53618.9	58922.5	63314.4	38981.4	59170.6	78755.4	61460	62299.4	54739.2	56213	72556.7	76088.6	69271.8	-	-
Lakn003294	343.1	181.05	344.111	C15H20O9	[M-H]-	2-β-D-Glucopyranosyloxy-5-hydroxyphenylacetic acidmethylester*	Phenolic acids	Phenolic acids	-	2	268474	265258	307202	563170	224104	482053	354591	319020	125965	257068	252976	633900	332418	376533	280665	632222	433902	135005	317838	298379	327366	-	-
mws1715	252.11	136.06	251.102	C10H13N5O3	[M+H]+	Cordycepin (3'-Deoxyadenosine)*	Nucleotides and derivatives	Nucleotides and derivatives	73-03-0	1	96343.2	67707.5	68290.8	52099.3	101442	36399.6	45913	62606.2	25520.5	112902	61511.3	103620	43839.4	47952.7	73397.4	50902.5	41931.3	51901	57938	63617.6	60384.5	C08431	-
mws1000	287.06	149.02	288.063	C15H12O6	[M-H]-	Fustin	Flavonoids	Flavanonols	20725-03-5	3	209118	149438	171171	70209.8	82564.5	196962	184574	132584	123488	130635	142332	243712	137133	124784	72807.5	29738.4	180043	130648	162576	151431	165779	C01378	ko00941
Lmsn006839	681.39	519.33	682.393	C36H58O12	[M-H]-	2,3,19,23,24-Pentahydroxyolean-12-en-28-oic acid-28-O-glucoside	Terpenoids	Triterpene Saponin	-	2	1.35583e+06	3.49614e+06	3.49962e+06	1.20918e+06	2.20167e+06	1.47056e+06	1.81326e+06	2.62387e+06	1.65206e+06	2.8203e+06	2.213e+06	947988	3.37109e+06	2.25778e+06	2.66109e+06	2.20984e+06	2.50062e+06	2.17356e+06	2.03571e+06	2.18455e+06	2.22929e+06	-	-
Lacn004858	535.18	373.13	536.189	C26H32O12	[M-H]-	Phellavin*	Flavonoids	Flavanonols	-	2	616380	687892	1.76061e+06	437873	479336	782073	697511	864933	533725	877082	605999	773568	830990	812538	878488	215721	906672	638897	761507	702640	702389	-	-
Yacn003968	206.08	147.04	207.089	C11H13NO3	[M-H]-	Cantleyine	Alkaloids	Alkaloids	30333-81-4	1	615681	457109	480518	509471	630112	625517	737138	631100	701849	603828	587234	677795	540539	597896	617660	705871	526417	656687	594451	542021	579333	C09933	-
Wcdp006200	339.16	137.06	338.152	C21H22O4	[M+H]+	rel-(3S,4aR,10bR)-3-(4'-methoxyphenyl)-8-hydroxy-9-methoxy-4a,5,6,10b-tetrahydro-3H-naphtho[2,1-b]pyran	Others	Others	-	1	5.2774e+06	3.26371e+07	1.43109e+07	6.57235e+06	2.16711e+07	1.82558e+07	1.57865e+07	4.80196e+07	2.61371e+07	2.13155e+07	1.84258e+07	210646	8.37582e+06	1.63953e+07	2.08827e+07	3.11348e+07	2.30085e+07	2.3752e+07	2.31288e+07	2.19497e+07	2.10536e+07	-	-
MWSmce264	153.06	123.05	154.063	C8H10O3	[M-H]-	Hydroxytyrosol	Phenolic acids	Phenolic acids	10597-60-1	1	1.03252e+06	910149	1.23722e+06	103186	443988	448785	848757	185069	335442	607319	482131	389550	1.33781e+06	793362	496567	703093	1.46484e+06	665289	750487	784483	713395	-	-
pmb3099	153.03	125	154.04	C4H11O4P	[M-H]-	Diethyl phosphate	Organic acids	Organic acids	598-02-7	1	182621	194672	285987	847672	578086	188728	499155	244978	222620	179379	254848	108156	309507	190249	367772	326575	168723	239784	272397	290960	299025	C06608	-
WaYn002313	373.11	193.05	374.121	C16H22O10	[M-H]-	Homosyringic Acid 4'-O-Glucoside	Phenolic acids	Phenolic acids	-	1	155207	224436	277507	195796	177625	230828	268401	316424	174761	310501	227942	275826	294086	383148	226510	304691	385011	304279	271008	250316	249405	-	-
Lmbn001981	137.02	93.03	138.032	C7H6O3	[M-H]-	2,5-Dihydroxybenzaldehyde*	Others	Aldehyde compounds	1194-98-5	2	541667	687989	790595	1.08513e+06	1.03807e+06	763146	980791	1.35823e+06	453776	931003	998634	695288	780772	830691	1.01255e+06	1.61488e+06	1.42668e+06	1.0649e+06	975298	901032	983794	C05585	ko00350,ko01100
Hmgn001653	137.02	93.04	138.032	C7H6O3	[M-H]-	Protocatechualdehyde*	Others	Aldehyde compounds	139-85-5	2	1.06558e+06	638041	675311	1.05262e+06	1.10154e+06	696978	1.13445e+06	1.35907e+06	355219	939767	1.08745e+06	732500	791138	802351	476346	1.48366e+06	1.37267e+06	1.06126e+06	965880	1.0138e+06	1.06276e+06	C16700	ko00950
Hmgp002238	493.14	331.08	492.127	C23H24O12	[M+H]+	Jaceosidin-7-O-Glucoside*	Flavonoids	Flavones	25474-11-7	2	342323	141541	173499	275704	239814	273771	383877	317796	349467	230988	402002	665701	207100	223185	180303	187937	210722	319252	266896	271048	291569	-	-
mws0281	191.02	111.01	192.027	C6H8O7	[M-H]-	Citric Acid	Organic acids	Organic acids	77-92-9	1	2.84075e+07	2.85639e+07	3.75046e+07	1.488e+07	2.13744e+07	2.65605e+07	4.2255e+07	3.53765e+07	3.10501e+07	2.28739e+07	2.05173e+07	1.32966e+07	2.17064e+07	1.78939e+07	1.96392e+07	2.27534e+07	2.26561e+07	2.13187e+07	2.43524e+07	2.62824e+07	2.66507e+07	C00158	ko00020,ko00250,ko00630,ko01100,ko01110,ko01200,ko01210,ko01230,ko01240
Lmbn002072	159.07	97.07	160.074	C7H12O4	[M-H]-	2-Propylsuccinic acid*	Organic acids	Organic acids	618-57-5	3	35718.9	11670	36442.9	829306	54789.6	298146	20354	81632.8	323688	36941.8	50536.8	2.16578e+06	38689.9	63692.4	80345.2	73204.2	58334.1	58938.7	216207	228553	207780	C16657	-
Wdzp007974	317.21	137.09	316.204	C20H28O3	[M+H]+	3-[2-(2-acetyl-4,4,7a-trimethyl-3a,5,6,7-tetrahydro-3h-inden-1-yl)ethyl]-5h-furan-2-one	Terpenoids	Sesquiterpenoids	-	2	168939	156892	131412	130714	166581	186950	204949	237374	96106.4	149322	150485	140288	141098	218177	159911	337393	123370	154648	157289	147361	162012	-	-
pmb0964	366.18	204.12	365.17	C16H23N5O5	[M+H]+	Isopentenyladenine-7-N-glucoside	Nucleotides and derivatives	Nucleotides and derivatives	-	3	43692.6	72289.1	57385.4	45117.2	48675.3	56909.1	133340	115005	96670	106332	95453.6	130005	101097	125005	90174.3	77927.4	146670	68700.9	75365.1	72289.1	79546	-	-
Ladn001231	411.02	241	412.031	C13H16O13S	[M-H]-	3,5-dihydroxy-4-{[(2s,3r,4s,5s,6r)-3,4,5-trihydroxy-6-[(sulfooxy)methyl]oxan-2-yl]oxy}benzoic acid	Phenolic acids	Phenolic acids	-	2	880279	742726	907220	236291	815595	1.24514e+06	880826	672625	927958	972846	909772	1.6543e+06	978179	1.13817e+06	1.00342e+06	202460	992700	1.34946e+06	857245	888488	942437	-	-
Lmcn003163	579.08	289.07	580.085	C28H20O14	[M-H]-	Epitheaflavic acid-3-O-Gallate	Flavonoids	Flavanols	34218-97-8	3	324726	225728	169197	41916.9	154402	231919	583337	177781	518379	245413	337847	378461	198824	127271	146293	38629.9	188690	243444	240882	255911	265098	-	-
pme0278	191.1	128.07	190.095	C7H14N2O4	[M+H]+	2,6-Diaminooimelic acid	Organic acids	Organic acids	583-93-7	3	40305.7	9040.23	22092.7	87718	131754	23643	20533.9	21733.5	38085.4	101415	129490	39754.5	38112.4	65896.3	76675.7	73597.1	63158.4	143489	69848.2	66762.7	73507.5	C00666	ko00300,ko00470,ko01100,ko01110,ko01230
Wcfp002357	413.14	162.04	412.134	C15H20N6O8	[M+H]+	N6-Threonylcarbamoyladenosine	Others	Others	24719-82-2	1	1.08812e+06	1.09663e+06	1.19173e+06	839047	1.31589e+06	1.04062e+06	1.35519e+06	1.52595e+06	1.24408e+06	1.26541e+06	1.33653e+06	744696	1.16022e+06	1.14137e+06	1.34491e+06	1.60188e+06	993537	1.43315e+06	993932	1.08325e+06	1.08035e+06	-	-
Zmgn002106	206.08	58.03	207.089	C11H13NO3	[M-H]-	N-Acetyl-L-phenylalanine	Amino acids and derivatives	Amino acids and derivatives	2018-61-3	1	900946	726855	760340	736795	748488	856053	1.0522e+06	850498	790607	831726	797084	989882	740098	864375	816270	998150	674299	810959	795175	730407	795088	C03519	ko00360,ko01100
mws1179	433.11	271.07	434.121	C21H22O10	[M-H]-	Naringenin-7-O-glucoside (Prunin)*	Flavonoids	Flavanones	529-55-5	2	286387	100043	105641	129845	254024	218401	321010	172352	479122	158178	276663	301608	167816	158275	236981	320389	159879	199026	199281	205233	186550	C09099	ko00941
Lmmn000806	131.04	87.05	132.042	C5H8O4	[M-H]-	Dimethylmalonic acid*	Organic acids	Organic acids	595-46-0	3	144683	109524	151705	376334	145238	200633	143466	174723	226832	108288	183322	384657	112187	161434	189981	156282	196221	214422	189738	173375	187656	-	-
Zbfn003342	571.17	145.03	572.174	C25H32O15	[M-H]-	3'-p-Coumaroyl-2,6-di-acetyl sucrose*	Phenolic acids	Phenolic acids	-	1	1.59594e+07	9.54052e+06	2.50491e+07	1.53874e+07	1.67252e+07	1.99893e+07	2.16343e+07	2.36434e+07	1.3642e+07	1.60902e+07	9.03882e+06	1.69665e+07	1.97273e+07	1.75779e+07	1.62379e+07	3.05905e+07	1.8596e+07	1.84741e+07	1.80414e+07	1.97916e+07	1.84793e+07	-	-
Zjhp082640	885.48	723.43	884.477	C45H72O17	[M+H]+	Yamogenin-Glc-Glc-Rha*	Steroids	Steroidal saponins	-	1	1.02252e+06	707079	527852	1.06257e+06	851292	1.33138e+06	1.14196e+06	1.09372e+06	1.0367e+06	895831	1.2321e+06	1.45089e+06	734089	963924	605836	514405	933403	1.26027e+06	1.06306e+06	970226	989632	-	-
Lmqp000329	296.07	104.11	295.057	C8H14N3O7P	[M+H]+	5-Aminoimidazole ribonucleotide	Nucleotides and derivatives	Nucleotides and derivatives	25635-88-5	1	409902	184792	323721	1.25545e+06	532403	745620	516048	530307	606360	305557	281696	1.82739e+06	223145	637563	551749	1.44215e+06	454780	757612	666512	646027	605390	-	-
MW0004104	141.05	81.03	140.047	C7H8O3	[M+H]+	3-methoxybenzene-1,2-diol	Phenolic acids	Phenolic acids	-	3	1.86144e+06	1.57657e+06	1.88768e+06	1.72688e+06	1.77195e+06	2.12818e+06	2.01975e+06	1.54464e+06	1.86101e+06	1.77268e+06	1.77816e+06	2.72631e+06	1.50123e+06	1.70883e+06	1.47482e+06	109646	1.41814e+06	2.03715e+06	1.87204e+06	1.78377e+06	1.69802e+06	-	-
Wcsn010349	359.22	277.22	360.23	C22H32O4	[M-H]-	Moniliferanone D	Others	Others	-	1	2.8375e+07	2.86345e+07	3.04136e+07	2.82199e+07	2.43722e+07	2.7376e+07	2.67073e+07	2.43618e+07	2.88788e+07	3.17966e+07	3.06597e+07	3.0667e+07	2.40148e+07	2.73712e+07	2.79191e+07	1.15122e+07	2.32983e+07	3.69703e+07	3.33377e+07	3.61804e+07	3.64632e+07	-	-
Lmzn001582	387.17	207.1	388.173	C18H28O9	[M-H]-	5'-Glucosyloxyjasmanic acid*	Phenolic acids	Phenolic acids	-	1	390059	298110	451533	562993	388344	404579	350134	322616	346522	471919	366527	487590	478667	483019	312662	369019	448957	529148	433328	416787	459167	-	-
Wbwn009733	445.19	59.01	446.194	C24H30O8	[M-H]-	Isodunnianin	Lignans and Coumarins	Lignans	144923-90-0	2	135892	120859	129006	179410	138043	156239	149740	159987	168255	179670	149012	200529	183517	198669	178433	99799.6	154862	147310	143240	156680	155509	-	-
Sakn004978	609.19	447.15	610.19	C28H34O15	[M-H]-	Isonuomioside	Phenolic acids	Phenolic acids	135463-05-7	2	108023	40988.4	87494.6	226146	97052	219604	116983	141191	110879	147044	99507.4	354834	123933	137348	163625	109913	159415	134713	156762	171976	169403	-	-
Lmsp004090	933.27	317.07	932.259	C43H48O23	[M+H]+	Isorhamnetin-3-O-(6''-O-p-coumarol)sophoroside-7-O-rhamnoside	Flavonoids	Flavonols	-	3	264044	155585	154694	188442	126174	193301	147746	149388	198306	188404	179585	300791	192850	200011	189389	155565	196441	252485	178744	195660	181375	-	-
Cmbn007148	429.12	429.12	430.126	C22H22O9	[M-H]-	1-O-Feruloyl-3-O-caffeoylglycerol	Phenolic acids	Phenolic acids	-	3	202921	351758	406201	204510	309217	186286	401528	347159	263545	109493	178017	86293.8	67627.4	62335.6	56578.6	88029	210427	235059	251426	262628	277324	-	-
Wbwn007083	405.19	405.19	406.199	C22H30O7	[M-H]-	Kadsuphilin J	Lignans and Coumarins	Lignans	-	2	42998.9	70614.4	32418.9	144219	31991.7	39878.7	46666.4	54053.8	65281.9	276204	106527	68424.9	106709	99369.9	153768	53515.3	51500.3	62261.3	71537	72267.7	65968.3	-	-
Lmsp003729	627.16	319.05	626.148	C27H30O17	[M+H]+	Myricetin-3-O-rutinoside*	Flavonoids	Flavonols	-	1	315425	505149	108464	36277.5	93700.4	286304	3.65412e+06	570145	3.97069e+06	1.12239e+06	877451	630190	424790	222232	948216	299432	225414	101670	802978	885784	853858	-	-
Zmdp003457	627.16	319.05	626.148	C27H30O17	[M+H]+	Myricetin-3-O-galactoside-3'-O-rhamnoside*	Flavonoids	Flavonols	-	1	315425	505149	108464	36277.5	93700.4	286304	3.65412e+06	570145	3.97069e+06	1.12239e+06	877451	630190	424790	222232	948216	299432	225414	101670	802978	885784	853858	-	-
Hagn002801	385.08	85.03	386.1	C20H18O8	[M-H]-	5,6,7,5'-tetramethoxy-3',4'-methylenedioxyflavonoid	Flavonoids	Flavones	-	2	1.64962e+07	1.74649e+07	1.6216e+07	1.96881e+07	1.58702e+07	2.1323e+07	1.83098e+07	1.63752e+07	1.75695e+07	1.68735e+07	2.13932e+07	3.26146e+07	1.55428e+07	2.5764e+07	1.67848e+07	1.03304e+07	1.86342e+07	2.51037e+07	1.88171e+07	1.90974e+07	2.06048e+07	-	-
pmp001281	522.36	184.07	521.348	C26H52NO7P	[M+H]+	LysoPC 18:1*	Lipids	LPC	-	1	2.33584e+06	2.10245e+06	2.42003e+06	1.12402e+06	816518	967922	2.25637e+06	2.28831e+06	1.87592e+06	1.78691e+06	2.75793e+06	3.2205e+06	825082	873599	956113	1.5168e+07	2.36287e+06	5.00166e+06	2.63327e+06	2.88132e+06	2.86295e+06	-	-
Walp003622	340.1	178.05	339.095	C15H17NO8	[M+H]+	6-beta-d-glucopyranosyloxyindole-3-carboxylic acid	Alkaloids	Plumerane	-	1	3.44732e+06	3.11275e+06	4.41959e+06	1.94892e+06	3.43804e+06	2.74761e+06	2.94759e+06	2.92567e+06	2.94973e+06	4.06291e+06	2.91587e+06	1.34665e+06	3.38137e+06	2.46208e+06	2.34921e+06	1.12199e+06	2.34271e+06	3.19539e+06	2.91345e+06	3.17247e+06	3.18403e+06	-	-
Zmjp004852	509.13	347.08	508.122	C23H24O13	[M+H]+	5,6,3',4'-Tetrahydroxy-3,7-dimethoxyflavone-6-O-glucoside*	Flavonoids	Flavones	-	1	997308	446089	335072	614081	657865	896430	1.1968e+06	617664	1.12979e+06	815666	988331	1.61965e+06	644231	563039	877999	480911	647567	757372	868343	809600	892238	-	-
Wagp004981	509.13	347.08	508.122	C23H24O13	[M+H]+	Limocitrin 3-Glucoside*	Flavonoids	Flavones	-	1	997308	446089	335072	614081	657865	896430	1.1968e+06	617664	1.12979e+06	815666	988331	1.61965e+06	644231	563039	877999	480911	647567	757372	868343	809600	892238	-	-
MWS0952	380.26	78.96	381.264	C18H40NO5P	[M-H]-	Dihydrosphingosine-1-Phosphate	Lipids	Sphingolipids	19794-97-9	3	15637.1	19048	14145.1	19199.2	13702	15767	14049.5	14881.8	14349.9	12283	14552.3	30443.8	15943	22912.7	27425.1	13073.5	22782.3	15670.4	15166.5	13759.8	14758.8	C01120	ko00600,ko01100
NK10251888	203.15	70.07	202.143	C8H18N4O2	[M+H]+	NG,NG-Dimethyl-L-arginine*	Amino acids and derivatives	Amino acids and derivatives	30315-93-6	3	365329	492674	352137	1.49226e+06	1.25405e+06	431451	461521	601146	1.03307e+06	1.07623e+06	1.11653e+06	406225	417477	564041	1.34466e+06	818960	578706	1.3087e+06	773497	854361	812305	C03626	-
Lcsp001671	192.06	146.06	191.058	C10H9NO3	[M+H]+	2-oxindole-3-acetic acid	Alkaloids	Plumerane	2971-31-5	2	223464	256244	229827	398321	360549	331978	360184	525596	359774	295793	208353	440838	295897	435874	346919	426142	402498	440533	330626	363432	338349	C22202	ko00380
pmb1207	339.09	177.05	338.079	C19H14O6	[M+H]+	O-Feruloyl 3-hydroxycoumarin	Lignans and Coumarins	Coumarins	-	2	1.7328e+06	1.44856e+06	671873	185788	1.20618e+06	1.01198e+06	997051	1.02503e+06	1.55679e+06	1.42894e+06	1.49041e+06	528636	1.69683e+06	706584	907518	467540	1.25296e+06	895387	1.16064e+06	1.25201e+06	1.14084e+06	-	-
Zahp011689	205.09	149.02	204.079	C12H12O3	[M+H]+	2,2-dimethylchromene-6-carboxylic acid*	Others	Others	34818-56-9	1	1.85411e+07	18746158	1.70199e+07	1.5354e+07	1.56022e+07	1.56666e+07	1.5631e+07	1.43036e+07	1.59969e+07	1.49493e+07	1.70972e+07	1.57473e+07	1.5399e+07	1.47672e+07	1.49897e+07	1.43888e+07	1.59471e+07	1.60122e+07	1.70776e+07	1.72014e+07	1.56971e+07	-	-
Hmqn002332	621.22	561.19	622.226	C30H38O14	[M-H]-	Pharsyringaresinol	Lignans and Coumarins	Lignans	-	3	85152.3	114716	105718	84788.2	109034	78480.2	85643.1	106521	77809.7	116042	111076	44077.6	103460	37539	112488	75721.5	84438.2	104874	89720.3	98172.6	90558.2	-	-
mws0889	135.03	75.01	136.037	C4H8O5	[M-H]-	D-Threonic Acid	Others	Saccharides	3909-12-4	1	2.04796e+06	1.09311e+06	748852	1.08376e+06	1.52407e+06	1.8646e+06	3.00781e+06	2.35794e+06	1.92552e+06	1.34321e+06	1.87461e+06	988177	1.22867e+06	1.34304e+06	1.61292e+06	1.79815e+06	1.78086e+06	1.25748e+06	1.45523e+06	1.48859e+06	1.60083e+06	C21649	-
pmf0397	311.3	311.3	312.303	C20H40O2	[M-H]-	Arachidic acid	Lipids	Free fatty acids	506-30-9	3	7.71911e+07	7.9843e+07	7.24806e+07	8.19805e+07	8.38481e+07	8.1546e+07	7.77444e+07	7.0766e+07	7.9701e+07	7.54424e+07	7.72853e+07	8.44403e+07	8.54072e+07	7.64104e+07	8.55523e+07	7.29002e+07	7.39862e+07	7.37695e+07	6.70757e+07	7.40946e+07	7.17573e+07	C06425	ko01040
pme1975	103	59.01	104.011	C3H4O4	[M-H]-	Malonic acid	Organic acids	Organic acids	141-82-2	3	502647	409720	485615	171394	290681	405488	573041	388502	395420	289917	269654	145351	243919	239415	213931	244313	199929	168565	279901	308923	300696	C00383	ko00061,ko00240,ko00410,ko01100,ko01212
Lmsn002548	341.09	161.02	342.095	C15H18O9	[M-H]-	1-O-Caffeoyl-β-D-glucose	Phenolic acids	Phenolic acids	14364-08-0	1	9.98216e+06	1.30804e+07	1.30014e+07	26391249	2.44531e+07	2.03679e+07	2.73188e+07	3.03859e+07	3.72771e+07	4.08027e+07	2.60124e+07	1.55134e+07	3.73391e+07	1.77497e+07	2.90659e+07	1.75337e+06	2.25548e+07	2.77825e+07	2.2765e+07	2.45197e+07	2.51079e+07	C10433	-
Zmhn001883	329.09	209.04	330.095	C14H18O9	[M-H]-	Vanillic acid-4-O-glucoside	Phenolic acids	Phenolic acids	32142-31-7	2	1.54293e+06	3.02101e+06	3.32748e+06	1.39981e+06	2.47822e+06	2.51456e+06	3.03326e+06	3.69927e+06	2.96573e+06	3.27859e+06	3.17745e+06	1.72876e+06	3.53448e+06	3.10696e+06	3.09099e+06	3.71634e+06	4.22196e+06	3.90886e+06	2.75806e+06	2.97185e+06	3.04192e+06	-	-
Laxp003721	437.15	107.05	436.137	C21H24O10	[M+H]+	Nothofagin	Flavonoids	Chalcones	11023-94-2	2	26734.8	18539.3	14764.7	5005	26670	12035.2	46670	14815.4	34241.3	21209.7	17516.3	20295.9	16670	20005	10145.7	17522.6	10144.8	28340	23340	21670	21209.7	-	-
pme0122	189.12	126.09	188.116	C8H16N2O3	[M+H]+	N6-Acetyl-L-lysine	Amino acids and derivatives	Amino acids and derivatives	692-04-6	3	172376	394832	259296	491153	406556	356045	605309	523591	784355	1.16226e+06	687428	261078	460723	431360	797776	934049	781541	604933	531767	576438	585619	C02727	ko00310,ko01100
mws4183	433.08	300.03	434.085	C20H18O11	[M-H]-	Quercetin-3-O-arabinoside	Flavonoids	Flavonols	22255-13-6	3	359091	98695.4	43435.7	131786	299850	140922	820418	135798	966442	218897	383208	429715	79839.7	92946	447590	175120	122484	179596	305611	275999	289008	-	-
MW0110290	371.13	225.05	312.114	C14H20N2O4S	[M+CH3COO]-	Tyrosyl-Methionine	Amino acids and derivatives	Amino acids and derivatives	-	3	275359	341376	413400	311747	306314	368426	374767	328407	325078	371085	292452	365110	416678	423061	366446	282045	386408	489449	310191	343218	332443	-	-
Yaap004664	209.15	137.09	208.146	C13H20O2	[M+H]+	3-Oxo-Alpha-Ionol,4-(3-Hydroxy-1-Butenyl)-3,5,5-Trimethyl-2-Cyclohexen-1-One	Others	Others	110114-85-7	1	303340	411670	500005	185005	301489	205005	336670	521670	628340	354335	188340	118340	528340	391670	468340	364450	279724	421670	448340	433340	405005	-	-
Wcdp006247	518.32	184.08	517.317	C26H48NO7P	[M+H]+	1-18:3-LysoPC	Others	Others	-	1	1.46448e+07	1.49839e+07	1.88756e+07	1.2221e+07	1.06941e+07	1.06235e+07	1.60486e+07	1.79033e+07	1.43411e+07	1.41046e+07	1.22691e+07	1.67538e+07	7.29894e+06	8.39595e+06	7.04978e+06	4.87394e+07	1.38678e+07	2.88626e+07	1.51439e+07	1.65415e+07	1.66056e+07	-	-
mws0277	191.06	85.03	192.063	C7H12O6	[M-H]-	Quinic Acid	Organic acids	Organic acids	77-95-2	2	1.23788e+07	1.08062e+07	1.45297e+07	7.10889e+06	1.11594e+07	1.2882e+07	1.8174e+07	1.60396e+07	1.12035e+07	1.03258e+07	8.17666e+06	1.58598e+07	7.55134e+06	9.55185e+06	9.57054e+06	9.48845e+06	9.3208e+06	7.7415e+06	11372211	1.02667e+07	1.09577e+07	C00296	ko00400,ko01100
mws0133	123.06	80.05	122.048	C6H6N2O	[M+H]+	Nicotinamide	Others	Vitamin	98-92-0	2	543284	512654	400183	828077	678955	480541	568818	575595	222191	522483	474198	473490	418289	477148	502323	701168	387430	478192	569605	573562	522255	C00153	ko00760,ko01100,ko01240
Wdsp002909	372.14	163.04	371.137	C20H21NO6	[M+H]+	6-[(7-hydroxy-2-methyl-6-oxo-3,4-dihydroisoquinolin-1-yl)methyl]-2,3-dimethoxybenzoic acid	Alkaloids	Isoquinoline alkaloids	-	2	9.41565e+06	2.36152e+06	3.59779e+06	4.23022e+06	7.86046e+06	5.2816e+06	8.46466e+06	4.35309e+06	8.70688e+06	5.12823e+06	6.53873e+06	1.29045e+07	4.32258e+06	6.92291e+06	9.93937e+06	320287	5.32349e+06	6.51226e+06	5.14088e+06	5.55795e+06	5.67493e+06	-	-
MWSmce190	148.09	74.02	147.089	C6H13NO3	[M+H]+	4-Hydroxy-L-Isoleucine	Amino acids and derivatives	Amino acids and derivatives	781658-23-9	2	139079	151238	119602	224852	427717	195821	267756	361989	304497	238114	186548	115790	239529	179389	358685	371368	224595	194857	262155	246761	236734	-	-
Lmhp009129	482.32	184.07	481.317	C23H48NO7P	[M+H]+	LysoPC 15:0(2n isomer)*	Lipids	LPC	-	1	260912	345671	366390	196459	182878	150023	353512	473703	493244	319781	367961	597913	148279	146278	163964	1.48368e+06	350081	497383	370456	404397	370061	-	-
mws2623	281.25	281.25	282.256	C18H34O2	[M-H]-	11-Octadecanoic acid(Vaccenic acid)*	Lipids	Free fatty acids	506-17-2	1	1.08114e+07	8.36937e+06	6.18096e+06	8.94133e+06	6.84169e+06	1.03407e+07	1.08263e+07	8.75824e+06	1.0307e+07	1.002e+07	1.22544e+07	1.80128e+07	8.80935e+06	1.13474e+07	1.13045e+07	5.30945e+07	8.18242e+06	1.31765e+07	20053164	2.17272e+07	1.9763e+07	C21944	-
Qahp006824	659.37	335.26	658.356	C33H54O13	[M+H]+	Periseoside B*	Steroids	Steroidal saponins	-	1	391532	217024	522106	541819	200344	523467	289137	218989	106988	547939	202043	955687	146588	166041	387769	112869	109194	159342	309225	313904	340035	-	-
MW0011789	502.33	459.25	479.338	C24H50NO6P	[M+Na]+	1-(1Z-hexadecenyl)-sn-glycero-3-phosphocholine	Lipids	Glycerol ester	-	3	29305.4	13751.7	21745.8	43131.6	25143	29879.4	31809.8	35926.5	22762.4	14816.7	22569.9	61772.1	9835.67	18051.1	11444.2	68401.3	25779	50585.3	31158	31325.6	28524.2	-	-
Qmdp090606	370.2	132.1	370.201	C22H28NO4+	[M]+	N-Methyltetrahydropalmatine	Alkaloids	Alkaloids	47528-98-3	2	110427	239819	69458.8	251660	459384	437315	649863	734494	433725	667313	173990	76616.6	490503	222832	397247	1.4858e+06	443054	468206	373316	337021	361452	-	-
mws0567	146.09	87.04	145.085	C5H11N3O2	[M+H]+	4-Guanidinobutyric acid	Organic acids	Organic acids	463-00-3	3	365366	285321	287443	303704	412457	402765	453717	468488	551598	318861	384878	263106	282612	292335	370212	617123	327609	491074	363791	394158	401604	C01035	ko00330,ko01100
Zbln002951	829.28	353.09	830.284	C37H50O21	[M-H]-	Scroside C	Phenolic acids	Phenolic acids	-	2	494112	226560	189203	194060	455959	298949	386516	286934	544015	447962	358405	124832	236759	296332	527808	6863.89	217293	342627	304804	299261	329708	-	-
pmb0608	549.12	301.07	548.117	C25H24O14	[M+H]+	Chrysoeriol-7-O-(6''-malonyl)glucoside	Flavonoids	Flavones	-	1	354720	189544	219599	247000	252416	358422	278931	261952	284217	238184	257171	452920	267629	275925	293884	253663	330845	293818	295445	301834	325935	-	-
pme3154	147.07	59.01	148.074	C6H12O4	[M-H]-	Mevalonic acid	Organic acids	Organic acids	150-97-0	3	153151	106390	144004	227607	125852	207015	147379	156966	118392	58941.7	85979.8	129814	71148.7	35768.5	80116.7	178644	112117	134464	109141	116185	121166	C00418	ko00900,ko01100,ko01110
Lmhp010514	506.32	365.31	505.317	C25H48NO7P	[M+H]+	LysoPE 20:2(2n isomer)	Lipids	LPE	-	1	56412.8	38240.7	47664.9	42206.5	22773.6	39034.4	73575.1	60396.7	61196.6	33540.9	49678.7	103011	13797.3	29063.6	24396.6	189785	72781.6	76865.3	55969.4	62105.3	58401.4	-	-
Hmln003754	521.2	359.15	522.21	C26H34O11	[M-H]-	Icariside E5*	Others	Ketone compounds	126176-79-2	2	221802	323305	184980	137131	274362	222874	223795	304226	274924	363093	268486	101426	384214	233518	375989	307539	240455	314269	270786	246453	248804	-	-
pmb0772	307.14	131.05	306.137	C19H18N2O2	[M+H]+	N-Cinnamoylserotonin	Alkaloids	Plumerane	-	3	17146.9	20033	16637.7	27532.2	15581	20334.4	25774.8	24552.6	18849.1	33878.5	24013.3	25761.5	13687.7	32497.8	34143.2	6118.98	14036.3	15293.9	16776.9	17125	15482.1	-	-
Hmtn001302	299.08	137.02	300.084	C13H16O8	[M-H]-	Glucosyloxybenzoic acid	Phenolic acids	Phenolic acids	-	2	488307	1.21836e+06	5.04784e+06	661502	1.87284e+06	1.1258e+06	2.88276e+06	9.34693e+06	1.23296e+06	2.43004e+06	812422	1.5715e+06	1.86862e+06	2.00953e+06	2.233e+06	2.58381e+06	2.5738e+06	1.49324e+06	2.51228e+06	2.33396e+06	2.58818e+06	-	-
MWSmce585	104.07	59.01	103.063	C4H9NO2	[M+H]+	Methyl 3-aminopropanoate	Amino acids and derivatives	Amino acids and derivatives	4138-35-6	2	467358	366129	386496	594967	380312	545088	406001	636920	492884	388615	490286	497908	255684	342636	345044	3.74468e+06	615852	1.41981e+06	775242	722490	801871	-	-
Lmhp009590	508.34	184.07	507.332	C25H50NO7P	[M+H]+	LysoPC 17:1	Lipids	LPC	-	1	70862.7	159882	224045	36541.1	68182	42868.6	180489	197832	164218	165846	79046	117824	34247	56125.8	33857.1	440639	155058	298935	175027	194529	184613	-	-
pmb2640	199.17	199.17	200.178	C12H24O2	[M-H]-	Dodecanoic acid (Lauric acid)	Lipids	Free fatty acids	143-07-7	3	252215	296008	219676	215658	217821	232062	226271	222913	235048	248160	273915	225285	259339	207638	242372	226630	221467	249476	224482	228971	206935	C02679	ko00061,ko01100,ko01110
Cmjp003100	307.08	137.02	306.074	C15H14O7	[M+H]+	Leucocyanidin; 3,4,5,7,3',4'-Hexahydroxyflavan	Flavonoids	Flavanols	480-17-1	3	7527.19	5154.71	4740.82	17728.9	20005	61670	0	0	0	0	0	0	29719.2	84218.4	179102	3340	13407.7	8758.63	7597.06	8340	8340	C05906	ko00941,ko01100,ko01110
Wbmp008021	478.28	337.27	477.273	C26H39NO7	[M+H]+	(14-Ethyl-4,6,19-trimethoxy-9,11-dioxa-14-azaheptacyclo[10.7.2.12,5.01,13.03,8.08,12.016,20]docosan-21-yl)acetate	Alkaloids	Alkaloids	-	2	6.96594e+06	3.81867e+06	5.71606e+06	1.17846e+07	6.73185e+06	8.66286e+06	9.52787e+06	1.08433e+07	7.8933e+06	4.11274e+06	5.91545e+06	1.75612e+07	2.84226e+06	5.78623e+06	4.4883e+06	2.90404e+07	7.95867e+06	1.42006e+07	8.15386e+06	9.03207e+06	8.83153e+06	-	-
MWS3046	181.05	121.03	182.058	C9H10O4	[M-H]-	3-(3-Hydroxyphenyl)-3-hydroxypropanoic acid	Phenolic acids	Phenolic acids	3247-75-4	3	22184.9	11231	34172.2	57897.2	20903.5	24916.6	44595.7	64271.8	15190.6	16612.1	21355.9	45633.2	35543.7	40769.8	25948.7	54092.2	132341	55654.8	45770.4	41277.6	44603.6	-	-
Lmxp010913	676.45	184.08	675.447	C35H66NO9P	[M+H]+	1-(9Z-Octadecenoyl)-2-(9-oxo-nonanoyl)-sn-glycero-3-phosphocholine	Lipids	Glycerol ester	-	3	139545	43187	50464.1	409089	204914	156002	32162.4	57419.7	143205	67381.3	298439	473630	52443.1	66349.4	80523.2	27587.3	68877.3	58346.8	131272	124439	138410	-	-
Lmmp002334	773.21	303.05	772.206	C33H40O21	[M+H]+	Quercetin-3-O-rutinoside-7-O-glucoside*	Flavonoids	Flavonols	-	1	219073	125322	144702	241670	281130	315005	290284	191834	314967	250485	282015	365005	217507	299179	205864	98441.1	244702	222471	182773	186010	201713	-	-
Zmjn005577	911.27	735.21	912.269	C44H48O21	[M-H]-	1,3,6'-Triferuloyl-2'-acetyl sucrose	Phenolic acids	Phenolic acids	-	2	25273.2	14127.3	23638.8	32586.8	25094.4	23218.1	21847.1	19574.7	11251.5	16645.8	16052.4	36767	23929.5	37333.9	14649.5	17050.9	10265.5	38699.5	21110.8	23454.1	22006.6	-	-
ML10177402	152.03	108.05	153.043	C7H7NO3	[M-H]-	4-Aminosalicylic acid	Phenolic acids	Phenolic acids	65-49-6	3	42729.4	51609.9	38626	22208.4	47767.1	22905.6	57026.2	40287.4	61780.4	59620.7	54887.1	38138.3	54345	35281.6	86756.2	46587.3	32768.6	50717.3	38449	40694.2	42783.6	C02518	-
pmf0348	187.13	97.06	188.141	C10H20O3	[M-H]-	2,6-Dimethyl-7-octene-2,3,6-triol	Others	Alcohol compounds	73815-21-1	3	368782	409735	406401	237758	243004	317995	1.27697e+06	1.38788e+06	418515	588674	439956	646935	180372	590951	295976	1.71417e+06	827703	531216	487012	437624	462890	-	-
Waln003168	341.09	195.05	342.095	C15H18O9	[M-H]-	5-O-p-Coumaroyl Galactonic Acid	Phenolic acids	Phenolic acids	-	2	3.82868e+06	3.91183e+06	4.29035e+06	4.6302e+06	4.1057e+06	3.91825e+06	3.73636e+06	3.99391e+06	2.99046e+06	4.50331e+06	3.64694e+06	4.30414e+06	4.00514e+06	4.89901e+06	4.42832e+06	4.44337e+06	4.79292e+06	5.17748e+06	3.76236e+06	4.01931e+06	4.18604e+06	-	-
Rfmb26201	621.22	417.16	622.226	C30H38O14	[M-H]-	Syringaresinol-4'-O-(6''-acetyl)glucoside	Lignans and Coumarins	Lignans	-	2	3.5463e+06	3.40625e+06	3.42164e+06	869480	1.85854e+06	1.674e+06	2.93379e+06	2.59089e+06	2.50531e+06	4.52011e+06	3.11366e+06	753375	3.8123e+06	2.51474e+06	2.23429e+06	1.97594e+06	2.86965e+06	3.65403e+06	2.54878e+06	2.31592e+06	2.33588e+06	-	-
Lmfn004036	433.08	300.03	434.085	C20H18O11	[M-H]-	Morin-3-O-lyxoside	Flavonoids	Flavonols	-	3	338603	85857.2	50934.8	116456	334586	138232	797394	89709.3	1.04054e+06	227182	443930	487699	87089	99517.8	535335	151890	110688	144747	331414	317564	353435	-	-
Zmcp102201	205.09	149.02	204.079	C12H12O3	[M+H]+	Senkyunolide B*	Others	Lactones	93236-67-0	1	3.25743e+07	3.29012e+07	2.42855e+07	2.72934e+07	2.2241e+07	2.28009e+07	2.15585e+07	2.18713e+07	2.35628e+07	2.77238e+07	2.66994e+07	2.75787e+07	2.31009e+07	2.10754e+07	2.3e+07	2.5152e+07	2.85424e+07	2.48085e+07	2.49902e+07	2.43465e+07	2.24896e+07	C09921	-
MWS1882	132.03	88.04	133.037	C4H7NO4	[M-H]-	Iminodiacetic acid*	Organic acids	Organic acids	142-73-4	1	1.37939e+06	1.47056e+06	1.09256e+06	1.04935e+06	1.09646e+06	737984	523376	560295	584524	1.49861e+06	1.63095e+06	415467	486507	626848	706373	500940	593068	710869	854855	912751	819907	C19911	-
Zmjp000182	189.13	70.07	188.127	C7H16N4O2	[M+H]+	N-Monomethyl-L-arginine*	Amino acids and derivatives	Amino acids and derivatives	17035-90-4	2	483902	495082	386907	3.89217e+06	2.96824e+06	595309	589066	849221	1.60363e+06	1.36288e+06	2.59124e+06	880872	414472	710149	2.22319e+06	1.53731e+06	908687	4.03098e+06	1.37364e+06	1.53093e+06	1.47032e+06	C03884	-
Lmsn000363	325.13	145.07	326.137	C16H22O7	[M-H]-	Raspberryketone glucoside	Phenolic acids	Phenolic acids	38963-94-9	1	117837	141319	126793	1.01767e+06	1.94835e+06	223634	877477	998878	2.41466e+06	683895	2.69682e+06	525388	688849	1.93312e+06	2.54494e+06	2.01052e+06	2.10775e+06	3.79613e+06	1.54795e+06	1.65828e+06	1.72503e+06	-	-
Lmqn000432	333.06	333.06	334.067	C9H19O11P	[M-H]-	1-(sn-Glycero-3-phospho)-1D-myo-inositol	Others	Saccharides	-	2	717507	709570	958756	888020	711428	1.05389e+06	809298	855597	595668	419888	332656	1.02579e+06	383942	377712	485088	874597	351715	342641	728496	693179	772622	-	-
Lhyn080508	221.12	206.09	222.126	C13H18O3	[M-H]-	Dehydrovomifoliol	Terpenoids	Monoterpenoids	15764-81-5	2	94221.2	153597	96375.2	28553.8	77685.5	60856.3	122130	98274.8	94858.1	63764.1	57915.5	34087.6	134540	67010.8	68453.8	62602.6	83664.4	80740.5	74906.3	79568.2	71387.8	-	-
Walp007095	230.25	62.06	229.241	C14H31NO	[M+H]+	2-Amino-7-methyltridecan-1-ol*	Lipids	Sphingolipids	-	2	43473.7	36587.1	55354.2	59250.3	71494.7	69085	63814.9	94806.8	34816.4	61439.3	36727.5	55058.4	82867.2	86602.3	8946.62	57361.6	40283.7	52705.4	34342.5	35433.8	38151.1	-	-
MW0053732	480.31	339.29	479.301	C23H46NO7P	[M+H]+	2,3-Dihydroxypropyl 2-[(octadec-9-enoyl)amino]ethyl hydrogen phosphate*	Lipids	Glycerol ester	-	3	285333	286297	346082	163985	172505	174231	633687	531586	618798	329350	428622	468413	167737	187904	196661	2.40929e+06	632681	863170	608801	596615	548406	-	-
Lmhp009802	504.31	363.29	503.301	C25H46NO7P	[M+H]+	LysoPE 20:3(2n isomer)*	Lipids	LPE	-	1	199137	157692	198471	68902	37937.5	67468.9	196138	198609	168690	95262.3	127668	214672	21725.4	41962.9	34545	319015	168375	223478	140301	156457	150158	-	-
pme0274	132.1	69.07	131.095	C6H13NO2	[M+H]+	6-Aminocaproic acid	Organic acids	Organic acids	60-32-2	2	4.32301e+06	5.55696e+06	4.15451e+06	8.17647e+06	1.01301e+07	6.19172e+06	8.45398e+06	8.89532e+06	1.30594e+07	1.23796e+07	6.41833e+06	2.17468e+06	7.20849e+06	5.13524e+06	1.01805e+07	2.30395e+07	1.00996e+07	1.17998e+07	9.37936e+06	8.68039e+06	8.45129e+06	C02378	ko01100
Lmyn012331	281.25	281.25	282.256	C18H34O2	[M-H]-	Petroselinic acid*	Lipids	Free fatty acids	593-39-5	1	1.07096e+07	8.28779e+06	6.23169e+06	8.93374e+06	6.72713e+06	1.07163e+07	1.07303e+07	8.81387e+06	1.00378e+07	9.9683e+06	1.24078e+07	1.78534e+07	8.95649e+06	1.13263e+07	1.15209e+07	5.40027e+07	8.3408e+06	1.32077e+07	2.01917e+07	2.18258e+07	1.96558e+07	C08363	-
Zjhp082602	415.32	271.21	414.313	C27H42O3	[M+H]+	Diosgenin	Steroids	Steroid	-	1	22370.6	14315.2	16369.8	9218.69	18415.2	23657.5	10149.6	27752.6	38954.8	25104.6	22347.3	16795.6	19949.5	7488.28	8317.08	1.4802e+06	49922.1	29416.5	148453	164402	151267	-	-
ZbWp002423	180.1	120.08	179.095	C10H13NO2	[M+H]+	N-methylphenylalanine	Amino acids and derivatives	Amino acids and derivatives	-	3	605582	823315	713517	752231	883902	701387	842841	866510	1.0223e+06	934273	792675	787658	832912	671351	844856	610375	695822	745024	787228	773930	709347	-	-
Hahp000801	118.08	72.08	117.079	C5H11NO2	[M+H]+	alanine betaine*	Alkaloids	Alkaloids	-	1	2.38458e+06	2.7361e+06	1.99498e+06	6.3421e+06	8.98536e+06	3.13183e+06	4.48875e+06	4.87059e+06	7.71806e+06	7.53537e+06	5.71721e+06	1.39548e+06	3.74908e+06	3.67142e+06	5.65603e+06	8.19882e+06	6.78546e+06	7.8173e+06	5.59496e+06	5.67243e+06	5.11623e+06	-	-
zjgp122326	286.09	124.04	285.085	C12H15NO7	[M+H]+	Pyridine-4-formyl-O-β-D-glucopyranoside*	Others	Others	-	1	945172	1.45959e+06	362365	192566	2.3746e+06	266529	2.54241e+06	2.48773e+06	2.73773e+06	3.42974e+06	3.07822e+06	164164	1.87039e+06	619154	855835	2.29752e+06	236832	813761	1.46405e+06	1.34286e+06	1.32408e+06	-	-
Lmyn006221	679.39	397.13	680.398	C33H60O14	[M-H]-	Gingerglycolipid C	Lipids	Glycerol ester	-	1	117423	90086.8	124220	117206	75031.4	190166	99665.2	107765	90232.5	301054	124208	552507	116676	143681	386071	284520	97326.4	103020	188176	210026	202041	-	-
mws0704	140.01	78.96	141.019	C2H8NO4P	[M-H]-	O-Phosphorylethanolamine	Alkaloids	Alkaloids	1071-23-4	3	81712.6	25636.2	80621.8	188223	63289.8	78033.7	90490.5	106423	201743	84028.7	86971	329148	8694.54	63776.4	37793.5	79359.4	93118	96120.8	111076	102738	114517	C00346	ko00563,ko00564,ko00600,ko01100
Lmhp012042	355.28	263.24	354.277	C21H38O4	[M+H]+	2-Linoleoylglycerol*	Lipids	Glycerol ester	3443-82-1	1	483483	223022	266466	536630	404664	430722	448467	324069	348349	353590	551255	730579	196588	396926	370050	159456	350906	409122	441116	438135	398860	-	-
mws0289	480.31	339.29	479.301	C23H46NO7P	[M+H]+	LysoPE 18:1*	Lipids	LPE	89576-29-4	3	304354	290523	396655	168855	142748	178679	679645	600818	675679	292121	475506	548169	176237	196964	221389	2.37056e+06	525461	850856	501388	553400	505765	-	-
Lmhp010515	510.36	184.07	509.348	C25H52NO7P	[M+H]+	LysoPC 17:0(2n isomer)*	Lipids	LPC	-	2	110815	209201	187573	46487.6	61087.8	52609	139630	163164	196853	145888	167784	149298	64611.7	64563.1	50312.9	928890	156697	203757	165325	184745	174198	-	-
Wbwp011247	463.29	463.29	462.277	C30H38O4	[M+H]+	lancilactone B	Lignans and Coumarins	Lignans	218915-16-3	2	1.48246e+06	3.32992e+06	338397	513432	1.30869e+07	1.1921e+06	9.62938e+06	5.31503e+06	8.2822e+06	4.72747e+06	7.66179e+06	194567	994149	1.08199e+06	1.30315e+07	1.01214e+07	334405	654588	3.95527e+06	4.39094e+06	4.32617e+06	-	-
mws0467	165.06	119.05	166.063	C9H10O3	[M-H]-	3-(4-Hydroxyphenyl)-propionic acid*	Phenolic acids	Phenolic acids	501-97-3	3	11445.2	8340	8576.29	27658.4	9294.24	22423.6	15902	31099.9	28333.1	13413.4	8340	152704	27052.5	18730.7	11424.4	43545.4	32182	36070.7	21515.5	19273.3	20787.7	C01744	-
Lafp007563	219.17	121.1	218.167	C15H22O	[M+H]+	Costal	Terpenoids	Sesquiterpenoids	-	1	78004.9	65328.7	60661.8	42545.3	63823.5	65456.5	108392	55084.7	63674.2	107349	73752.8	56755.4	61163.9	67740.7	74661.3	75188.5	28169.6	61582.4	65393	61678.2	58504.3	-	-
pme0295	146.08	86.06	145.074	C6H11NO3	[M+H]+	4-Acetamidobutyric acid	Organic acids	Organic acids	3025-96-5	3	428665	318559	368049	248507	298808	471240	760802	654516	600134	271640	350233	236023	337385	285002	277859	519065	404792	336609	333276	371691	345800	C02946	ko00330,ko01100
Hmmp004965	463.12	301.07	462.116	C22H22O11	[M+H]+	Diosmetin-7-O-glucoside*	Flavonoids	Flavones	20126-59-4	1	471319	160674	186844	238464	269315	379033	420402	239829	973340	256616	406401	705488	233374	208929	561670	443476	239921	291412	298804	333274	323914	-	-
pmp000579	463.12	301.07	462.116	C22H22O11	[M+H]+	Diosmetin-7-O-galactoside*	Flavonoids	Flavones	-	1	471319	160674	186844	238464	269315	379033	420402	239829	973340	256616	406401	705488	233374	208929	561670	443476	239921	291412	298804	333274	323914	-	-
Lhjp120709	235.1	175.07	234.089	C13H14O4	[M+H]+	Dimethyllimettin	Lignans and Coumarins	Coumarins	-	2	25780.1	63302.4	29872.5	18943.7	84802.1	22042.1	59859.9	57000	74397	115371	58739.5	16374.1	90667.2	25482.8	83095.4	30047.7	23996.1	26778.2	55869.9	61692.9	56302.6	-	-
Lahp003986	435.13	273.08	434.121	C21H22O10	[M+H]+	3,4-Dihydro-4-(4'-hydroxyphenyl)-5,7-dihydroxycoumarin glucoside*	Lignans and Coumarins	Coumarins	-	2	278634	186606	212621	122591	280134	233609	342337	311139	317240	161585	236689	229489	167252	219532	322562	301861	148229	153519	206718	230548	224297	-	-
pmn001681	165.09	149.06	166.099	C10H14O2	[M-H]-	1-(4-Methoxyphenyl)-1-propanol	Phenolic acids	Phenolic acids	5349-60-0	3	166461	129914	149718	174627	173422	158464	146577	157383	156941	185126	145800	192977	171230	193793	157677	150463	173970	205340	149181	163907	165328	-	-
pma6455	229.01	96.97	230.019	C5H11O8P	[M-H]-	Ribulose-5-phosphate	Others	Saccharides	4151-19-3	3	337349	289668	338329	374667	290125	314208	275329	319513	198774	398006	428450	1.18262e+06	244906	280279	238475	91593.9	284657	327503	403960	362429	374715	C00199	ko00030,ko00040,ko00710,ko00740,ko01100,ko01110,ko01200,ko01230,ko01240,ko01250
mws4002	154.09	137.06	153.079	C8H11NO2	[M+H]+	Dopamine	Alkaloids	Phenolamine	51-61-6	1	6.96649e+06	5.46467e+06	4.93826e+06	5.78004e+06	5.84783e+06	5.36465e+06	8.98985e+06	4.06865e+06	8.38482e+06	9.34976e+06	7.70255e+06	7.6845e+06	5.12774e+06	9.6475e+06	8.71476e+06	5642.92	5.03337e+06	5.95701e+06	6.29403e+06	6.74409e+06	6.03683e+06	C03758	ko00350,ko00950,ko00965,ko01100,ko01110
Zmgp004436	509.13	347.08	508.122	C23H24O13	[M+H]+	Okanin-4'-(6''-O-acetyl)glucoside*	Flavonoids	Chalcones	-	1	935093	322540	256583	566293	530019	830585	946579	781169	828045	627088	799271	1.23913e+06	526869	523245	630773	431805	473293	585128	594131	619499	663793	-	-
Wcdp007388	275.2	133.1	274.193	C18H26O2	[M+H]+	(10Z,14E,16E)-10,14,16-Octadecatrien-12-Ynoic Acid	Lipids	Free fatty acids	-	1	39766.7	41449	40598.9	41322.3	32185.6	26279.1	42733.3	64658.6	45769	43711.4	35958.1	37053.6	22610.6	37030	20415.8	5.3936e+06	66157.3	125267	538751	536524	486652	-	-
Zjxp110301	295.23	151.11	294.219	C18H30O3	[M+H]+	3-Hydroxy-3,7,11-trimethyldodeca-1,6E,10-trien-9-yl isobutyrate	Terpenoids	Sesquiterpenoids	-	1	20982.1	25166.5	17768.4	14596.4	10337.6	14195.4	22940.1	31522.8	16842.4	20903.5	22528.6	37320.6	10784.8	15522	11044.3	1.45994e+06	21372.9	48866.1	141680	151966	135977	-	-
Hmln002597	193.05	161.02	216.04	C10H9NaO4	[M-Na]-	Sodium ferulate	Phenolic acids	Phenolic acids	24276-84-4	1	365670	302763	218703	182822	622705	206795	314744	376434	1.7681e+06	1.16651e+06	696785	276079	986501	355982	1.30793e+06	76522.2	405127	397805	563200	598465	630845	-	-
Wbmp006327	425.18	289.05	424.173	C21H28O9	[M+H]+	Butyl 1,3,5-trihydroxy-4-{[3-(4-hydroxy-3-methoxyphenyl)prop-2-enoyl]oxy}cyclohexane-1-carboxylate	Others	Others	-	2	432706	765883	839111	302844	455227	406843	364135	456917	580226	306543	399845	231445	649034	190987	292338	568267	329675	429685	420846	445438	471350	-	-
Wasn003200	385.08	209.03	386.085	C16H18O11	[M-H]-	O-Feruloylgalactaric acid	Phenolic acids	Phenolic acids	-	1	4.38369e+06	5.79265e+06	4.82577e+06	8.83147e+06	5.08553e+06	7.78092e+06	8.71051e+06	8.12271e+06	5.60889e+06	8.91232e+06	6.48048e+06	1.56819e+07	7.29651e+06	9.60907e+06	6.31326e+06	2.19854e+06	7.73711e+06	7.42889e+06	4.73014e+06	5.12718e+06	5.28523e+06	C03156	-
Lmhn006533	371.13	209.08	372.142	C17H24O9	[M-H]-	Awsoniaside B	Phenolic acids	Phenolic acids	-	3	163134	100383	110416	207582	231815	204115	208308	155663	178872	109583	177303	371412	137420	157742	166383	28995.1	96623.4	148610	158510	169361	177610	-	-
Zbfn007626	504.31	279.23	505.317	C25H48NO7P	[M-H]-	1-Linoleoyl-2-Lysophosphatidic Acid Monobutylamine Ester	Lipids	Glycerol ester	-	1	292346	131223	192721	324604	131784	187020	184593	250049	159231	105340	189337	454795	70632.6	135523	94040.9	661145	218817	425921	243435	217878	236961	-	-
Yaan000442	515.16	341.11	516.169	C19H32O16	[M-H]-	(3S,4S,5R)-2-(((2R,3S,4S,5R,6R)-6-(((2S,3S,4S,5R)-3,4-dihydroxy-2,5-bis(hydroxymethyl)tetrahydrofuran-2-yl)oxy)-3,4,5-trihydroxytetrahydro-2H-pyran-2-yl)methoxy)-3,4,5-trihydroxycyclohexane-1-carboxylic acid	Others	Others	-	1	7.88607e+06	5.97648e+06	7.90627e+06	6.77804e+06	6.10536e+06	1.14685e+07	4.07884e+06	8.4876e+06	7.14182e+06	2.51246e+06	9.66205e+06	2.33642e+07	1.20735e+07	1.01423e+07	1.39885e+07	1.43437e+07	1.23018e+07	7.50433e+06	8.07731e+06	8.77543e+06	9.02967e+06	-	-
mws0847	150.08	133.05	149.07	C6H7N5	[M+H]+	1-Methyladenine	Nucleotides and derivatives	Nucleotides and derivatives	5142-22-3	2	692799	688530	749361	564034	575465	713440	606395	667509	773382	713765	676345	512761	764721	651279	606330	628626	634109	644211	661592	679870	608274	C02216	-
Wcdp010432	280.26	245.23	279.256	C18H33NO	[M+H]+	Linoleamide	Others	Others	3999-01-7	2	3.01013e+06	3.03379e+06	2.97042e+06	3.34426e+06	2.54204e+06	1.88538e+06	1.48484e+06	673732	2.60991e+06	2.94605e+06	2.63907e+06	3.96795e+06	2.42743e+06	1.0796e+06	1.89193e+06	1.22127e+06	2.69478e+06	2.63961e+06	1.90892e+06	2.03809e+06	1.81896e+06	-	-
Zmmp000635	130.09	84.08	129.079	C6H11NO2	[M+H]+	(2S)-2-amino-4-methyl-4-pentenoic acid	Amino acids and derivatives	Amino acids and derivatives	-	2	2.87099e+06	2.6098e+06	6.85322e+06	8.25662e+06	1.22334e+07	2.66593e+06	3.97489e+06	7.05567e+06	7.8617e+06	3.80288e+06	7.33157e+06	2.20508e+06	2.51944e+06	3.35963e+06	4.75056e+06	6.83273e+06	4.64354e+06	8.28091e+06	6.83217e+06	6.55083e+06	6.09389e+06	-	-
Hagn002504	355.07	85.03	356.09	C19H16O7	[M-H]-	5,7,5'-Trimethoxy-3',4'-methylenedioxyflavonoid	Flavonoids	Flavones	-	2	3.72151e+07	2.90748e+07	3.05785e+07	3.81725e+07	35088713	3.6932e+07	4.00704e+07	2.96941e+07	3.59233e+07	3.46601e+07	3.99737e+07	6.17581e+07	3.07071e+07	4.48162e+07	4.26248e+07	3.30745e+07	3.94726e+07	4.93442e+07	3.62424e+07	3.79007e+07	3.37911e+07	-	-
MWS1830	167.07	121.03	166.063	C9H10O3	[M+H]+	Ethylsalicylate	Phenolic acids	Phenolic acids	118-61-6	3	8476.78	22047	23796.6	14364.9	13340	16670	20267.6	10005	14396.7	42564	8340	11670	10952.7	17294.4	8470.9	9537	10005	13712.8	13454.4	12905.1	11997.2	-	-
Yhhn000821	431.1	88.99	432.106	C21H20O10	[M-H]-	kwanzoquinone C	Quinones	Anthraquinone	-	1	1.20296e+08	6.39826e+07	5.30727e+07	1.41406e+08	4.87203e+07	1.22178e+08	9.53629e+07	6.30309e+07	1.25997e+08	3.4774e+07	1.36871e+08	1.71022e+08	1.65281e+08	1.58864e+08	1.68825e+08	119373861	1.60183e+08	1.44471e+08	1.30113e+08	1.29138e+08	1.42999e+08	-	-
pmb2260	480.31	184.07	479.301	C23H46NO7P	[M+H]+	LysoPC 15:1	Lipids	LPC	-	2	167706	142433	201299	99178.4	50425.4	64763.7	176574	174211	198154	135144	188099	315126	44997.3	51557.2	45538.9	622252	174906	311102	162203	168033	181430	-	-
MW0108061	282.17	206.12	259.19	C12H25N3O3	[M+Na]+	Lys-Leu	Amino acids and derivatives	Amino acids and derivatives	7369-79-1	3	238716	292712	177915	229025	92672.5	114022	82541	141236	106917	208914	204778	181639	96737.1	106928	98507.4	1.21142e+07	107403	977692	989746	921017	883429	-	-
Lhjp120703	357.1	137.06	356.09	C19H16O7	[M+H]+	Gardnerol A	Lignans and Coumarins	Coumarins	-	2	455916	656655	728374	740884	500566	833497	594526	519691	540096	378163	473958	506809	448102	621257	474365	149916	715718	1.07627e+06	508536	559251	504804	-	-
MWSmce083	207.07	133.03	208.074	C11H12O4	[M-H]-	Ferulic acid methyl ester	Phenolic acids	Phenolic acids	2309-07-1	1	709464	760829	484349	578931	1.20308e+06	655739	752635	926067	2.66539e+06	3.24634e+06	1.81407e+06	456866	2.70559e+06	877784	1.76957e+06	660443	1.1895e+06	1.39016e+06	1.19334e+06	1.29962e+06	1.33613e+06	-	-
Hmyn007168	483.27	255.23	484.28	C22H45O9P	[M-H]-	LysoPG 16:0	Lipids	Glycerol ester	-	3	1.09596e+06	711795	745076	1.19712e+06	718404	1.16876e+06	806651	931539	1.14836e+06	1.09104e+06	1.58312e+06	2.57185e+06	839776	1.20209e+06	1.29372e+06	5.84987e+06	943012	1.90703e+06	1.24627e+06	1.29381e+06	1.39551e+06	-	-
Walp007188	334.3	88.08	333.288	C18H39NO4	[M+H]+	2-Aminooctadecane-1,5,7,17-tetraol	Lipids	Sphingolipids	-	3	3373	3511.58	5527.36	5754.31	5154.56	8085.84	15786.3	8706.51	7083.05	6421.37	6183.02	5919.24	13350.6	12797.5	9505.72	14893.5	7550.25	5334.65	7234.01	8121.15	7612.52	-	-
Lmhp009464	466.29	325.27	465.286	C22H44NO7P	[M+H]+	LysoPE 17:1(2n isomer)*	Lipids	LPE	-	3	27360.7	13138.2	46724.6	12702.7	17430.4	19640.4	78499.3	81170	38597.3	17289.4	13915.5	32287.1	10534.3	16979.4	14155.9	161827	48098.5	76672.4	51340	46848.4	46196.2	-	-
Lhmp122112	497.31	335.26	496.304	C27H44O8	[M+H]+	5-Pregnene-3,17,20-triol-20-O-glucoside	Steroids	Cardiac glycoside	-	1	457525	270627	541620	676714	308585	687541	355143	295438	176727	512084	312271	959445	190712	259386	381762	285394	191528	349086	376843	418731	416335	-	-
mws0609	344.04	150.04	345.047	C10H12N5O7P	[M-H]-	Guanosine 3',5'-cyclic monophosphate	Nucleotides and derivatives	Nucleotides and derivatives	7665-99-8	2	285509	339448	355779	31572.8	31375.1	27512	42147.2	46207.7	38006.7	213163	183841	130005	31103.3	20840	13854.4	77952.4	29040.1	20018	116519	104929	116086	C00942	ko00230,ko01100
Wasn001007	337.08	277.06	338.085	C12H18O11	[M-H]-	Isoascorbic acid 2-O-glucoside	Others	Vitamin	-	2	410350	638869	431677	202250	888218	282631	576418	546754	587650	653498	690497	122087	520147	308442	731796	486099	302879	542504	524135	466811	504265	-	-
MWS4471	173.06	58.03	174.064	C6H10N2O4	[M-H]-	N-Alpha-Acetyl-L-Asparagine	Amino acids and derivatives	Amino acids and derivatives	4033-40-3	3	176570	52793.1	159681	155635	93280.5	219208	79981.4	179124	143408	89981.3	192135	394429	87225	164756	150870	145390	96012.7	146212	141853	143940	157776	-	-
Cmjn004337	401.14	269.1	402.153	C18H26O10	[M-H]-	Benzyl-(2''-O-xylosyl)glucoside*	Phenolic acids	Phenolic acids	-	2	228809	215497	330762	263026	236648	288940	300599	377284	233532	333065	190465	371151	201077	434498	286626	216546	168630	245738	297989	274757	266389	-	-
MEDP1686	440.28	299.26	439.27	C20H42NO7P	[M+H]+	1-Pentadecanoyl-glycero-3-phosphoethanolamine*	Lipids	LPC	-	1	80751.4	107702	119039	46771.5	44044.2	43902.9	207781	221270	333498	115932	126847	221693	40840.4	48351.4	41337.3	546797	178056	220268	154189	156328	171448	-	-
mws0396	281.25	281.25	282.256	C18H34O2	[M-H]-	Elaidic Acid*	Lipids	Free fatty acids	112-79-8	1	2.67684e+07	1.8133e+07	1.53928e+07	2.31273e+07	1.74647e+07	2.69981e+07	2.42299e+07	2.24442e+07	2.56601e+07	2.24216e+07	3.13011e+07	4.37915e+07	1.94013e+07	2.89408e+07	29131120	1.16115e+08	2.20661e+07	3.34707e+07	4.68645e+07	5.2084e+07	4.74368e+07	C01712	-
pmb2319	482.32	184.07	481.317	C23H48NO7P	[M+H]+	LysoPC 15:0*	Lipids	LPC	108273-89-8	1	1.56587e+06	1.53963e+06	2.07514e+06	1.09444e+06	867873	807335	1.97281e+06	2.28418e+06	1.93135e+06	1.42327e+06	1.63344e+06	3.00796e+06	553224	673725	562651	5.71379e+06	1.53067e+06	2.64463e+06	1.60013e+06	1.78553e+06	1.76072e+06	-	-
pmp001230	279.16	121.03	278.152	C16H22O4	[M+H]+	Senkyunolide M	Others	Lactones	146986-60-9	1	3.6092e+07	3.18624e+07	3.29277e+07	2.84167e+07	2.86696e+07	2.88603e+07	2.83619e+07	3.07251e+07	2.88276e+07	2.91086e+07	3.0917e+07	2.41883e+07	2.93954e+07	2.36423e+07	2.85543e+07	2.33177e+07	3.21723e+07	3.06202e+07	3.07678e+07	3.15608e+07	2.8173e+07	-	-
WaYp007721	290.27	242.25	289.262	C16H35NO3	[M+H]+	2-Aminohexadecane-1,16,16-triol	Lipids	Sphingolipids	-	2	240834	268735	318799	402316	500312	690733	909871	1.16156e+06	226560	311421	247025	435731	464138	1.1232e+06	704217	1.06309e+06	172988	256839	193696	206153	183344	-	-
HJAP123	933.28	479.12	932.28	C40H52O25	[M+H]+	Isorhamnetin-3-O-rutinoside-7-O-rutinoside	Flavonoids	Flavonols	-	1	359659	178152	284237	209474	271669	347692	407117	322803	464411	333842	418260	319939	368737	346342	280745	349858	299604	441971	364323	328979	365466	-	-
Zmjn004640	735.22	559.17	736.221	C34H40O18	[M-H]-	2,6-Diferuloyl-2'-acetylsucrose	Phenolic acids	Phenolic acids	-	2	139855	113443	171533	180162	173043	129410	212275	162974	191691	152336	190429	233827	246202	163564	135224	81493.5	133082	183969	164150	151770	146465	-	-
Zbqp002537	189.1	144.08	189.103	C11H13N2O+	[M]+	1-acetyl-5-(pyridin-3-yl)-3,4-dihydro-2H-pyrrol-1-ium	Alkaloids	Pyridine alkaloids	-	2	91555.6	220835	170535	377875	313011	253927	325384	361814	638154	1.44201e+06	134394	68338.8	253752	276058	1.04192e+06	342606	347770	533499	374561	390842	420469	-	-
Lmmn001294	331.1	153.02	332.111	C14H20O9	[M-H]-	Koaburaside*	Phenolic acids	Phenolic acids	41653-73-0	1	4.35429e+06	4.52374e+06	5.34704e+06	7.77399e+06	6.21377e+06	8.52063e+06	6.20555e+06	6.80685e+06	5.57321e+06	5.4853e+06	5.33759e+06	8.37335e+06	5.10114e+06	7.4569e+06	6.25107e+06	1.12499e+06	5.27518e+06	6.59417e+06	4.99218e+06	5.47061e+06	5.58793e+06	-	-
mws4134	611.14	306.08	612.152	C20H32N6O12S2	[M-H]-	Oxiglutatione	Amino acids and derivatives	Amino acids and derivatives	27025-41-8	3	227083	272426	178593	308642	299871	229400	178140	338932	261924	391619	212168	175969	232697	170468	357401	824482	552408	868511	345120	319626	307636	C00127	ko00480,ko01100,ko01240
MWStz103	399.15	250.09	398.137	C15H22N6O5S	[M+H]+	S-(5'-Adenosyl)-L-methionine	Amino acids and derivatives	Amino acids and derivatives	29908-03-0	3	82598.8	111146	110895	169256	197936	74602.9	84363	80929.2	160530	32205.6	95448.1	70545.6	50380.1	75617.9	77242.4	97702.4	94606.1	100057	108757	118157	122160	C00019	ko00261,ko00270,ko00330,ko00908,ko00999,ko01100,ko01110,ko01230,ko01240,ko04122
Hmlp000935	154.09	137.06	153.079	C8H11NO2	[M+H]+	Vanillylamine	Alkaloids	Phenolamine	1196-92-5	2	5.75843e+06	4.72662e+06	4.26404e+06	5.30472e+06	5.59257e+06	4.87694e+06	7.77343e+06	7.97243e+06	7.2795e+06	7.36196e+06	5.56503e+06	6.926e+06	4.26182e+06	8.675e+06	8.04823e+06	24384	4.14475e+06	5.09835e+06	5.2005e+06	5.82355e+06	5.36368e+06	C16666	ko01100,ko01110
Lmmn001643	163.04	119.05	164.047	C9H8O3	[M-H]-	2-Hydroxycinnamic acid*	Phenolic acids	Phenolic acids	583-17-5	2	386731	239653	395816	1.50589e+06	651788	1.01803e+06	676293	873454	1.14413e+06	367170	286069	1.20334e+06	380836	658373	734454	2.86171e+06	1.0122e+06	984175	779241	877528	834193	C01772	ko00360,ko00999,ko01100,ko01110
Lsjp211206	193.16	133.1	192.151	C13H20O	[M+H]+	β-ionone	Terpenoids	Monoterpenoids	-	3	121670	200005	253340	160005	310665	102771	369394	228340	203340	161670	138340	80005	180005	65655.1	275005	129621	161670	188340	208340	185005	198340	-	-
Hmtp000776	168.07	105.03	167.058	C8H9NO3	[M+H]+	4,5,6-Trihydroxy-2-cyclohexen-1-ylideneacetonitrile	Alkaloids	Alkaloids	-	3	47118.1	61357.8	61047.5	274054	232488	156066	257526	261426	238641	153018	60232.1	113437	151987	204808	233823	270542	258059	336995	182846	185041	203442	-	-
mws0028	167.03	108.02	168.042	C8H8O4	[M-H]-	Vanillic acid	Phenolic acids	Phenolic acids	121-34-6	3	66761.2	66959.5	88521.8	68245.4	59214.2	58620.6	134606	257578	148774	73715.4	56673.7	116560	78519.2	99174.1	8340	964598	264535	114639	124383	121708	135946	C06672	-
MW0144208	341.09	195.05	342.089	C14H18N2O6S	[M-H]-	Abu-Met-OH	Amino acids and derivatives	Amino acids and derivatives	-	3	3.75458e+06	3.2712e+06	3.12618e+06	1.61065e+06	3.51433e+06	2.3715e+06	4.36561e+06	3.41234e+06	3.6666e+06	3.73065e+06	3.58832e+06	1.05654e+06	2.81904e+06	2.86156e+06	3.89192e+06	2.95404e+06	2.82047e+06	3.80255e+06	3.07679e+06	3.18509e+06	3.45128e+06	-	-
MWSslk100	170.1	93.06	169.089	C12H11N	[M+H]+	Diphenylamine	Alkaloids	Alkaloids	122-39-4	3	29865.2	15010.2	20486.4	24381	22675.9	23878.3	30896.8	12225.4	16070.7	26622.6	32422.3	26508.4	16508.4	22844.2	21655.4	26969.9	17641.6	15169.1	21129.5	22921.5	20439.3	C11016	-
Zmhp002401	637.18	331.08	636.169	C29H32O16	[M+H]+	Viscumneoside IV(Rhamnazin-3-O-(6''-hydroxymethylglutaryl)glucoside)	Flavonoids	Flavonols	119725-29-0	1	230506	200710	251187	258701	204451	376338	399469	235565	281607	201569	250557	415336	247444	219779	191663	406182	310471	269534	271270	292242	305568	-	-
MWS1926	132.1	86.1	131.095	C6H13NO2	[M+H]+	DL-Leucine*	Amino acids and derivatives	Amino acids and derivatives	328-39-2	1	1.74208e+06	6.39864e+06	1.30255e+06	1.37713e+07	1.54565e+07	9.69339e+06	1.39071e+07	1.40658e+07	2.05631e+07	1.69503e+07	1.95947e+06	692159	1.09295e+07	8.51592e+06	1.42352e+07	9.4537e+06	1.51082e+07	1.66969e+07	1.31538e+07	1.22234e+07	1.16967e+07	-	-
mws1383	243.09	145.08	242.08	C12H10N4O2	[M+H]+	Lumichrome	Alkaloids	Alkaloids	1086-80-2	3	71461.9	76051.9	64979	71247	62698.2	71828.6	72946.1	116307	29294	28509.1	27364.5	51299.3	38780.5	45132.4	39639	96111.3	26772	21912.4	42959.2	39902.1	38203.6	C01727	ko00740
Lmyn003971	521.2	359.15	522.21	C26H34O11	[M-H]-	Dihydrodehydrodiconiferyl alcohol-4-O-glucoside*	Lignans and Coumarins	Lignans	-	2	98965.8	184662	150770	38051	90012.6	87445.9	90474.4	162302	89955	143516	106259	50398.1	148743	88510.6	91661.5	134767	147795	147528	92463.2	102054	103299	-	-
MWS1962	153.13	83.05	152.12	C10H16O	[M+H]+	cis-Citral	Terpenoids	Monoterpenoids	5392-40-5	3	25801.2	25789.4	29270.2	23234.2	30736.4	26345.7	39084	28929.2	28608.7	37237.7	32071.8	28123.1	30045.6	31570.6	34774.4	33012.1	29402.1	27847	34630.8	31671.3	30976.4	C09847	ko01110
pmb2804	311.22	171.14	312.23	C18H32O4	[M-H]-	13S-Hydroperoxy-9Z,11E-octadecadienoic acid	Lipids	Free fatty acids	33964-75-9	3	137537	107875	129358	61139.6	34192.6	48587.8	203843	250378	138906	109799	120982	276882	34385.5	56816.5	35015.7	1.29625e+07	213103	378218	896099	798245	826920	C04717	ko00591,ko01100
Hmyp003337	333.13	255.11	332.126	C18H20O6	[M+H]+	Tabaisocoumarin D	Others	Chromone	-	2	74890.1	61460.6	109897	86127.2	63751.1	60396.3	85039.4	85894.5	79656.3	63907.1	68636.3	97714.9	75360.2	81221.1	76050.7	119602	73899.5	101266	88147.5	97818.4	88523.6	-	-
pmp001142	492.19	145.06	491.179	C24H29NO10	[M+H]+	Cimicifugamide A	Alkaloids	Phenolamine	-	3	457474	514774	441017	231373	612310	337541	534377	598306	677733	617152	731484	98340	508839	304536	656962	476385	294016	544110	558882	567401	623295	-	-
Wbmn00859	383.08	191.06	384.084	C20H16O8	[M-H]-	vitelignin A	Lignans and Coumarins	Lignans	-	1	4.37632e+06	1.26047e+06	3.53588e+06	4.3939e+06	2.40512e+06	4.09092e+06	2.59706e+06	4.24375e+06	3.45869e+06	4.38774e+06	7.395e+06	2.24604e+07	4.73344e+06	1.41225e+07	8.271e+06	3.13664e+06	4.8754e+06	5.72271e+06	4.50842e+06	4.01092e+06	4.16993e+06	-	-
Waln002782	371.1	193.05	372.106	C16H20O10	[M-H]-	1'-Galactoyl Ferulic acid	Phenolic acids	Phenolic acids	-	1	1.97042e+06	1.57074e+06	1.83167e+06	3.34962e+06	2.2934e+06	2.32074e+06	1.64461e+06	1.67553e+06	1.49664e+06	1.96561e+06	2.22719e+06	4.09018e+06	1.58964e+06	3.10537e+06	2.48319e+06	1.1645e+06	2.47483e+06	3.51147e+06	2.01143e+06	2.22095e+06	2.24902e+06	-	-
Wafn005994	447.23	315.18	448.231	C21H36O10	[M-H]-	Geranyl 6-O-xylopyranosyl-glucopyranoside*	Others	Others	124044-06-0	2	202636	195158	322793	316827	212452	298062	239098	199404	178290	197706	245352	353596	251812	322139	275788	169552	303941	357011	238328	260727	232970	-	-
Lmyjn08217	489.29	407.28	490.293	C28H42O7	[M-H]-	Baimantuoluoline B	Others	Others	953390-35-7	1	19317.3	20278.3	3044.49	252656	9509.07	11905.1	9706.28	13229.5	11976	823740	3785.63	2312.99	16975.4	48773	20528.6	21567	40049.2	16957.1	73233.3	78806	69973.9	-	-
mws2212	179.03	135.05	180.042	C9H8O4	[M-H]-	Caffeic acid	Phenolic acids	Phenolic acids	331-39-5	2	1.08403e+06	463904	456963	979467	1.3615e+06	768400	905559	1.08307e+06	1153174	674450	833731	1.10785e+06	675690	749035	1.6098e+06	170213	908971	872248	773106	845292	869241	C01197	ko00940,ko01100,ko01110
Lmyp003934	349.27	123.08	348.266	C22H36O3	[M+H]+	Anacardic acid	Organic acids	Organic acids	16611-84-0	2	58708.8	54224.4	28190.8	23280.2	25690.4	46355	58684.5	52717.8	93810.2	73424.7	91518	37797.5	55121.4	44709	63635.9	324284	70160.8	61335.7	69606.5	62834.2	70182.4	C10759	-
Zmjn001813	159.07	97.06	160.074	C7H12O4	[M-H]-	Pimelic acid*	Organic acids	Organic acids	111-16-0	3	27242.2	37160.8	42514.3	713095	54682.9	236382	26723.6	68071.7	312433	30462.5	55709.3	1.82293e+06	21285.7	60714.1	64360.9	70974.3	56299.2	47297	206245	186297	185741	C02656	ko00780,ko01100,ko01240
Lmqn005782	193.05	133.03	194.058	C10H10O4	[M-H]-	4,5,8-Trihydroxy-α-tetralone	Quinones	Quinones	-	1	524193	447656	339668	271326	935720	308109	478352	629207	2.71532e+06	1.74687e+06	937821	467309	1.49785e+06	587264	1.99896e+06	119906	612468	632929	849648	954394	932759	-	-
Rfmb091	295.23	195.14	296.235	C18H32O3	[M-H]-	9S-Hydroxy-10E,12Z-octadecadienoic acid*	Lipids	Free fatty acids	15514-85-9	1	120239	132260	78997.8	103832	85680	126573	100658	167897	139451	135099	111255	334766	119231	116658	107502	4.15402e+06	99112.7	183271	345864	326718	368838	C14767	ko00591
pmp000587	535.11	287.05	534.101	C24H22O14	[M+H]+	Luteolin-7-O-(6''-malonyl)glucoside*	Flavonoids	Flavones	-	1	534698	99598.6	41123.2	12364.4	464496	56653.8	247430	136383	1.44051e+06	315908	707378	42943.6	132419	47157	929565	758471	25183.3	211440	293746	324208	329194	C10103	-
Waln006120	423.22	291.18	424.231	C19H36O10	[M-H]-	Octyl 6-O-Alpha-L-Arabinopyranosyl-Beta-D-Glucopyranoside	Others	Others	168288-07-1	2	16588.1	25654.8	16373.9	19067.3	33859.3	28125.4	21067	37885.6	46016	34993.5	22474.5	43495.3	39901.1	22465.4	29214.5	38178.5	39166.2	54019.9	29026.1	25716	27088.8	-	-
MW0113143	327.11	147.04	326.1	C15H18O8	[M+H]+	4-O-beta-D-glucosyl-4-coumaric acid	Organic acids	Organic acids	14364-05-7	3	982924	578361	388972	101670	342016	481281	313173	406496	241670	577227	448840	73164.8	579219	315709	193340	241746	360005	267556	450361	455233	406727	C04415	-
mws0024	169.01	125.02	170.022	C7H6O5	[M-H]-	Gallic acid	Phenolic acids	Phenolic acids	149-91-7	3	124528	101936	84029.8	86740.3	73721.4	89945.7	69749.1	79611.3	93156.2	65876	117063	184223	13566.7	119173	57627.1	44343.3	66791.8	56315.5	89956.1	98717.8	88181.2	C01424	ko00999
pmn001710	521.13	359.08	522.137	C24H26O13	[M-H]-	Rosmarinic acid-3'-O-glucoside	Phenolic acids	Phenolic acids	910028-78-3	3	178825	311094	225457	114163	280441	190577	203006	324320	252928	365353	293135	96260.6	404672	198895	323599	267201	237684	291749	237267	248276	219696	-	-
Cmhp005227	339.11	177.05	338.1	C16H18O8	[M+H]+	4,8-Dihydroxy Naphthol-1-O-glucoside	Quinones	Quinones	-	1	952536	917274	1.01301e+06	1.43925e+06	1.35779e+06	1.81408e+06	1.7823e+06	1.24881e+06	1.25183e+06	1.11969e+06	1.28852e+06	1.47566e+06	1.10345e+06	1.23661e+06	1.02659e+06	984224	1.37507e+06	1.22884e+06	1.04905e+06	1.15229e+06	1.18128e+06	-	-
pmn001421	337.09	191.06	338.1	C16H18O8	[M-H]-	3-O-p-Coumaroylquinic acid*	Phenolic acids	Phenolic acids	87099-71-6	1	2.64686e+07	7.17891e+06	8.37231e+06	2.58532e+07	2.68641e+07	2.66269e+07	1.84465e+07	1.75282e+07	4.25039e+07	1.99213e+07	1.97818e+07	5.64724e+07	1.48384e+07	2.97392e+07	3.54217e+07	2.77059e+07	2.21391e+07	1.97093e+07	2.4899e+07	2.52392e+07	2.78372e+07	-	-
Wcfn003424	337.09	191.06	338.1	C16H18O8	[M-H]-	Coumaroyl Quinic Acid*	Others	Others	-	1	2.64686e+07	7.17891e+06	8.37231e+06	2.58532e+07	2.68641e+07	2.66269e+07	1.84465e+07	1.75282e+07	4.25039e+07	1.99213e+07	1.97818e+07	5.64724e+07	1.48384e+07	2.97392e+07	3.54217e+07	2.77059e+07	2.21391e+07	1.97093e+07	2.4899e+07	2.52392e+07	2.78372e+07	-	-
pmf0139	179.06	59.01	180.063	C6H12O6	[M-H]-	D-Galactose*	Others	Saccharides	59-23-4	1	2.01715e+06	1.98785e+06	2.71537e+06	825962	889884	1.94545e+06	2.01596e+06	2.60597e+06	4.58421e+06	3.91837e+06	3.87592e+06	7.68781e+06	7.47687e+06	3.89657e+06	5.01083e+06	4.76364e+06	4.35474e+06	3.91234e+06	3.74424e+06	3.84886e+06	3.41407e+06	C00124	ko00052,ko01100
pmd0146	548.37	184.07	547.364	C28H54NO7P	[M+H]+	LysoPC 20:2(2n isomer)	Lipids	LPC	-	3	81784	52376.9	70778.7	45230	27548.3	31613.3	73222.7	75318.4	64472	59084.5	70113.1	115727	24028.9	31985.5	24789	355897	70961	126472	76255.3	85656	84331.6	-	-
HX1399	279.12	149.02	278.115	C15H18O5	[M+H]+	Arnottianin	Lignans and Coumarins	Coumarins	-	2	1.81109e+06	1.81643e+06	1.87058e+06	2.00295e+06	1.86897e+06	1.97746e+06	1.95027e+06	2.15444e+06	1.91012e+06	2.03229e+06	1.84657e+06	1.81656e+06	2.05896e+06	2.19099e+06	2.05948e+06	421171	1.97876e+06	1.92653e+06	1.89877e+06	1.92672e+06	1.71585e+06	-	-
Wcfn005424	373.19	59.02	374.194	C18H30O8	[M-H]-	2-[2-[(Z)-pent-2-enyl]-3-[3,4,5-trihydroxy-6-(hydroxymethyl)oxan-2-yl]oxycyclopentyl]acetic acid	Others	Others	-	1	2.52713e+06	3.88007e+06	5.12761e+06	1.50815e+06	2.83814e+06	2.27094e+06	2.7026e+06	3.54065e+06	3.02142e+06	3.02096e+06	2.4308e+06	954526	3.56671e+06	2.28327e+06	702220	3.97881e+06	2.23628e+06	2.39104e+06	2.64694e+06	2.7748e+06	2.9913e+06	-	-
HJN090	433.11	271.06	434.121	C21H22O10	[M-H]-	Butin-7-O-glucoside*	Flavonoids	Flavanones	-	3	115969	117923	78177.8	202099	117726	168270	180772	222888	147128	80515.7	117703	383912	145722	116407	238271	207437	174911	157005	126120	114629	129146	-	-
pme3186	168.99	78.96	169.998	C3H7O6P	[M-H]-	DL-Glyceraldehyde-3-phosphate	Organic acids	Organic acids	591-59-3	3	340245	342286	368427	472732	333094	436918	308639	383510	285978	242900	207776	611683	395090	387713	257894	224184	324651	344109	370203	336246	378832	C00661	-
pme0181	170.09	124.09	169.085	C7H11N3O2	[M+H]+	3-Methyl-L-Histidine*	Amino acids and derivatives	Amino acids and derivatives	368-16-1	3	73504.7	63052	16304.5	359485	165608	177083	34768.6	78290.5	206637	102915	227781	484551	57948.1	129201	107530	162435	154875	253167	140704	156844	141450	C01152	ko00340,ko01100
pmn001371	549.2	387.15	550.205	C27H34O12	[M-H]-	Eucommin A*	Lignans and Coumarins	Lignans	99633-12-2	2	1.5185e+06	2.67791e+06	2.64639e+06	917450	1.10337e+06	2.12581e+06	1.9759e+06	2.3909e+06	1.27117e+06	2.1706e+06	1.72442e+06	432207	3.1221e+06	1.78305e+06	1.50141e+06	1.19191e+06	2.41123e+06	1.72535e+06	1.66717e+06	1.83224e+06	1.88014e+06	C10560	-
MWS201478	253.12	120.09	252.111	C12H16N2O4	[M+H]+	Phe-Ser	Amino acids and derivatives	Amino acids and derivatives	16053-39-7	3	15761.7	32479.5	34489.5	28683.8	25585.5	19767.6	37051.3	73937.3	30811.7	28415.4	12126.1	31291.6	30511.9	26823.2	40023.9	177545	48481.4	53601.3	56733.6	56966.3	50928.6	-	-
Saln000462	521.17	341.11	522.174	C25H30O12	[M-H]-	7-O-coumaroyl-loganic acid	Terpenoids	Monoterpenoids	-	3	1.72998e+06	5847570	10087820	2118340	2336670	7492545	6529910	9377870	13016805	3.17018e+06	8438990	23688675	6.95104e+06	12388475	13233730	15848525	4.69992e+06	9830855	11446135	10505105	10153045	-	-
pmn001501	369.13	204	370.142	C21H22O6	[M-H]-	Fargesin	Lignans and Coumarins	Lignans	31008-19-2	1	14940.8	39500.8	24895.4	10824.2	35175.3	25048.9	18918.1	45348.2	51454.4	28436.9	21987.8	10381.9	14407.8	26667.9	22330.5	18503.7	26618.7	44374.9	32943.9	29824.1	33574.1	C16957	-
Jmlp004238	371.2	133.1	370.199	C19H30O7	[M+H]+	Byzantionoside A*	Others	Ketone compounds	189109-41-9	1	825005	1310005	1298340	280481	773639	493625	590389	1.00573e+06	1.03188e+06	961635	1211670	264541	1.01204e+06	394082	925405	814598	628721	875424	865005	938746	831365	-	-
Labp005025	535.14	287.09	534.137	C25H26O13	[M+H]+	Malonyl isoSakuranin	Flavonoids	Flavanones	-	2	4.06719e+06	349693	73340.7	72705.8	1.46523e+06	195447	2.69366e+06	491681	9.11317e+06	1.10365e+06	3.00407e+06	617488	202376	141769	4.21113e+06	2.8976e+06	65464.4	650240	1.65587e+06	1.82864e+06	1.86462e+06	-	-
Hmln003169	387.14	329.14	388.152	C21H24O7	[M-H]-	Trachelogenin	Lignans and Coumarins	Lignans	34209-69-3	3	3463.37	7428.07	5952.32	3206.42	2922.75	884.407	16716	26695	7943.74	9226.54	4951.19	4168.45	4446.52	2923.97	2759.43	334182	28867.8	15892.7	34921.1	31111.6	34556.9	C10891	-
Zbqp000579	156.08	110.07	155.07	C6H9N3O2	[M+H]+	2-amino-3-(1H-pyrazol-1-yl)propanoic acid	Organic acids	Organic acids	2734-48-7	3	930406	2.2039e+06	905159	6.85265e+06	4.91354e+06	1.31594e+06	1.62523e+06	1.69881e+06	6.53066e+06	7.4489e+06	5.53896e+06	1.12073e+06	1.46966e+06	1.85999e+06	4.2226e+06	1.71945e+06	2.67013e+06	7.13587e+06	3.68985e+06	3.56097e+06	3.26096e+06	-	-
HX1340	197.12	133.1	196.11	C11H16O3	[M+H]+	epiloliolide	Others	Others	-	1	321440	522483	366445	579797	326727	312165	203993	273095	231511	408083	333133	296164	387012	496736	280536	311120	348937	441377	400291	374542	353051	-	-
MW0168384	105.07	77.04	104.059	C3H8N2O2	[M+H]+	2,3-Diaminopropionic acid	Amino acids and derivatives	Amino acids and derivatives	4033-39-0	3	1.51389e+06	895274	1.64989e+06	2.09398e+06	1.51654e+06	1.656e+06	1.45859e+06	1.7799e+06	1.26186e+06	1.4891e+06	1.1601e+06	2.10106e+06	1.29816e+06	1.1673e+06	1.48458e+06	1.22541e+06	1.55999e+06	1.18285e+06	1.50593e+06	1.56872e+06	1.38464e+06	C06393	-
pmp001198	132.1	57.03	131.095	C6H13NO2	[M+H]+	6-Deoxyfagomine	Alkaloids	Piperidine alkaloids	197449-09-5	1	714438	1.27806e+06	920908	1.60286e+06	2.25184e+06	1.12933e+06	1.47707e+06	1.83815e+06	2.30594e+06	2.13918e+06	1.58665e+06	467180	1.30419e+06	1.06858e+06	1.82879e+06	5.27253e+06	2.28418e+06	2.11086e+06	1.64886e+06	1.8709e+06	1.76795e+06	-	-
mws0147	117.06	59.01	118.063	C5H10O3	[M-H]-	β-Hydroxyisovaleric acid	Organic acids	Organic acids	625-08-1	3	453920	535344	520499	549112	512857	680114	569708	604091	445598	497804	432686	706864	531445	509502	693558	594842	463241	543108	519354	560840	495392	C20827	ko00280,ko01100
pmd0132	496.34	184.07	495.332	C24H50NO7P	[M+H]+	LysoPC 16:0(2n isomer)*	Lipids	LPC	-	1	3.33127e+06	4.10198e+06	4.64015e+06	1.69176e+06	1.80367e+06	1.51375e+06	3.75294e+06	4.2062e+06	5.77818e+06	4.65965e+06	4.37845e+06	4.28284e+06	1.86256e+06	1.63382e+06	1.7085e+06	1.70238e+07	4.27706e+06	6.12275e+06	4.4759e+06	5.04336e+06	4.95218e+06	-	-
MWSHY0135	625.18	317.08	624.169	C28H32O16	[M+H]+	Isorhamnetin-3-O-rutinoside (Narcissin)*	Flavonoids	Flavonols	604-80-8	1	1.856e+07	4.78183e+06	3.01272e+06	3.00564e+06	1.37929e+07	4.46356e+06	1.93511e+07	6.59962e+06	3.20482e+07	8.72095e+06	1.86771e+07	8.54507e+06	4.47799e+06	4.43293e+06	2.31695e+07	1.4814e+07	3.9696e+06	9.79482e+06	1.23333e+07	1.32484e+07	1.39979e+07	-	-
Lmhp001670	231.17	72.08	230.163	C11H22N2O3	[M+H]+	L-Valyl-L-Leucine	Amino acids and derivatives	Amino acids and derivatives	3989-97-7	3	59225.6	68600.8	83187.2	118959	90471.2	76396.2	71349.7	152842	84081.5	59120.5	102258	74234.6	64079.8	63639.4	106802	541787	122864	87927.8	109000	108320	97200.4	-	-
Wcgn012576	335.22	253.22	336.23	C20H32O4	[M-H]-	14-hydroxy-14-(hydroxymethyl)-5,9-dimethyltetracyclo[11.2.1.01,10.04,9]hexadecane-5-carboxylic acid	Terpenoids	Ditepenoids	-	3	757352	732574	678168	745292	613130	856261	749334	765092	817982	961102	1.04137e+06	1.03452e+06	678304	888342	881644	4.3632e+06	287330	1.14534e+06	1.25547e+06	1.40215e+06	1.4054e+06	-	-
Qmyp101336	293.21	149.1	292.204	C18H28O3	[M+H]+	JiangxiBaiyingsu I	Terpenoids	Sesquiterpenoids	-	1	22966.5	33415.7	36230	29213.6	15515	23797.9	23258.2	41247.2	25317	28984.2	20051.4	23889.5	13166	13675.2	5242.42	3.0028e+06	23864.7	59052.2	257638	260232	231637	-	-
pme2693	131.12	114.09	130.111	C6H14N2O	[M+H]+	N-Acetylputrescine	Alkaloids	Alkaloids	18233-70-0	3	890721	1.34989e+06	1.51579e+06	914993	1.4775e+06	813241	1.19235e+06	1.5963e+06	1.35905e+06	1.73206e+06	1.52673e+06	480826	1.34308e+06	950586	1.32897e+06	1.62618e+06	1.12282e+06	1.4731e+06	1.36093e+06	1.20079e+06	1.26209e+06	C02714	ko00330,ko01100
Hmqn004825	293.21	275.2	294.219	C18H30O3	[M-H]-	Rabdosia acid A*	Lipids	Free fatty acids	-	1	10220.1	13480	13283.8	8046.75	10939.5	11758.8	11995.7	13168.3	19117.2	20459.2	17535.5	16359.9	10467.7	12560.6	12465.1	441076	12836.1	22887.8	36705.3	32801.4	33083.2	-	-
MWS0811	130.09	84.08	129.079	C6H11NO2	[M+H]+	L-Pipecolic Acid	Organic acids	Organic acids	3105-95-1	2	657392	1.39713e+06	3.24583e+06	1.85938e+06	2.27834e+06	799725	1.00355e+06	3.83008e+06	2.3683e+06	957085	1.3732e+06	1.67572e+06	560408	602837	1.00143e+06	1.27968e+06	675654	1.9482e+06	1.51428e+06	1.42949e+06	1.33258e+06	C00408	ko00310,ko00960,ko01100,ko01110
pmp001119	273.08	213.09	272.068	C15H12O5	[M+H]+	3,5-Dihydroxy-2,4-dimethoxy-9H-fluoren-9-one	Others	Ketone compounds	-	2	19614.7	23722.7	24584	22348.1	16338.5	26656.8	20464.9	20126.6	19429.5	30983.9	24426.7	30617.5	21507.5	16178.8	15475.3	27852.6	16510.9	21668.9	24421.9	23049.9	21489.9	-	-
Zjhp082628	739.43	577.37	738.419	C39H62O13	[M+H]+	Diosgenin-Gal-Glc	Steroids	Steroidal saponins	-	1	3.15599e+06	2.63728e+06	2.85798e+06	4.42004e+06	3.85501e+06	4.59608e+06	5.21843e+06	4.15879e+06	3.39837e+06	3.95659e+06	4.60198e+06	5.32222e+06	3.36882e+06	3.79293e+06	3.57656e+06	2.02066e+06	4.69785e+06	5.20535e+06	4.4137e+06	4.65993e+06	5.01213e+06	-	-
Wcdn000434	341.11	59.01	342.116	C12H22O11	[M-H]-	5-{[3,4-dihydroxy-2,5-bis(hydroxymethyl)oxolan-2-yl]oxy}-2-(hydroxymethyl)oxane-2,3,4-triol	Others	Saccharides	-	1	808572	1.44855e+06	732422	858269	806026	1.13007e+06	1.22662e+06	635094	987855	1.70096e+06	1.35374e+06	850809	1.16757e+06	1.20416e+06	1.77995e+06	1.64693e+06	2.1342e+06	1.53708e+06	1.35131e+06	1.52954e+06	1.48847e+06	-	-
Hmzn005420	533.17	371.11	534.174	C26H30O12	[M-H]-	Sesamolinol-glucoside	Lignans and Coumarins	Lignans	-	2	1.22329e+06	1.90692e+06	1.91748e+06	1.06604e+06	1.49548e+06	1.17344e+06	1.29372e+06	1.30244e+06	1.05236e+06	2.09959e+06	1.66062e+06	1.17753e+06	2.35632e+06	1.61654e+06	1.84998e+06	1.30321e+06	2.10675e+06	1.48777e+06	1.61091e+06	1.43533e+06	1.60366e+06	-	-
MW0139490	505.1	300.03	506.106	C23H22O13	[M-H]-	[6-[2-(3,4-Dihydroxyphenyl)-5,7-dihydroxy-4-oxochromen-3-yl]oxy-3,4,5-trihydroxyoxan-2-yl]methyl acetate	Flavonoids	Flavones	54542-51-7	3	4.39584e+06	549022	27532.3	126060	1.35396e+06	315759	6.87935e+06	498929	1.02873e+07	1.82129e+06	4.19918e+06	1.00583e+06	333442	230454	3.9994e+06	1.29232e+06	61229.4	1.30788e+06	1.74819e+06	1.71349e+06	1.92809e+06	-	-
mws2368	137.06	119.05	138.068	C8H10O2	[M-H]-	Tyrosol; 4-Hydroxyphenylethanol	Phenolic acids	Phenolic acids	501-94-0	2	486207	342402	599947	1.22702e+06	469636	616326	695414	1.25573e+06	337403	402381	672223	424206	469811	672733	356606	1.27527e+06	1.63368e+06	911129	663347	617939	702988	C06044	ko00350,ko01100
Zapp008398	403.17	177.05	402.168	C22H26O7	[M+H]+	Oxygenated Xanthohumol	Flavonoids	Chalcones	-	2	10463.2	52161.7	83901.9	17060	43035.6	47912.1	35451.6	52049.5	49337.1	30830.4	28995.6	1473.98	24976.3	34781.3	45703.2	41721.6	39481.2	51767.5	44039.5	41171.8	38727.7	-	-
Wcdp007360	496.34	184.07	495.332	C24H50NO7P	[M+H]+	LysoPC 16:0*	Lipids	LPC	17364-16-8	1	2.89112e+07	3.38398e+07	3.35285e+07	1.4795e+07	1.36097e+07	1.21668e+07	2.89951e+07	3.38885e+07	2.75973e+07	2.21073e+07	2.7341e+07	3.34891e+07	1.09552e+07	1.2336e+07	9.06791e+06	7.90296e+07	2.63747e+07	3.63005e+07	2.45812e+07	2.79397e+07	2.67303e+07	-	-
MWSHC20125	335.08	135.05	336.084	C16H16O8	[M-H]-	5-O-Caffeoylshikimic acid	Phenolic acids	Phenolic acids	73263-62-4	1	69695.7	35476.5	51670	180706	103394	82012.3	72508.9	48324.7	190463	69710.1	90130.8	661567	92714.3	124173	197697	10005	107951	72114.8	145518	149026	164086	-	-
MWSmce294	209.11	153.05	208.11	C12H16O3	[M+H]+	Elemicin	Phenolic acids	Phenolic acids	487-11-6	3	122460	116246	122289	143181	137170	147129	183444	125761	190105	158489	138032	165903	92231.5	113084	141910	93420.9	124407	89318.9	122281	138098	135715	C10451	-
MW0105002	329.09	167.03	270.067	C11H14N2O4S	[M+CH3COO]-	(2R)-3-(5-acetamido-2-hydroxyphenyl)sulfanyl-2-azaniumylpropanoate	Amino acids and derivatives	Amino acids and derivatives	-	3	2.40696e+06	4.67795e+06	5.92721e+06	2.29267e+06	4.04379e+06	4.35994e+06	4.93154e+06	6.11599e+06	4.37054e+06	4.92866e+06	4.87455e+06	2.77762e+06	5.34216e+06	4.81862e+06	4.8566e+06	6.1763e+06	6.08346e+06	5.86011e+06	4.35811e+06	4.93072e+06	4.50707e+06	-	-
MA10002917	183	109.02	184.012	C6H4N2O5	[M-H]-	2,4-Dinitrophenol	Phenolic acids	Phenolic acids	51-28-5	3	86711.8	137453	80781.8	81241.5	132231	101848	110748	92086.6	88653.1	132236	134913	70263.1	85824.3	111068	81588.2	127943	78036.1	94039.3	99537.2	101840	89978.1	C02496	-
Wahp004841	465.14	303.09	464.131	C22H24O11	[M+H]+	Homeriodictyol-7-O-β-O-glucoside*	Flavonoids	Flavanones	-	2	1.76833e+07	1.34404e+06	1.70464e+06	2.24558e+06	8.97954e+06	1.9736e+06	2.22206e+07	1651670	4.5829e+07	5.12384e+06	1.37038e+07	1.49254e+07	1.70294e+06	2.22094e+06	1.65967e+07	8.79286e+06	2.54901e+06	5.00676e+06	1.09577e+07	1.22676e+07	1.23063e+07	-	-
Hmsp000364	144.1	98.09	143.095	C7H13NO2	[M+H]+	L-Cyclopentylglycine	Amino acids and derivatives	Amino acids and derivatives	2521-84-8	3	528629	357231	716967	585595	469807	571383	552264	709391	548419	379190	408166	969239	396982	607389	520431	583072	553146	622499	597648	525725	553093	-	-
Wbtn005529	407.11	209.08	408.121	C23H20O7	[M-H]-	5,12,14-trihydroxy-2,2,10,10-tetramethyl-1,11,13-trioxapentacen-6-one	Others	Ketone compounds	-	1	2.00902e+06	1.12559e+06	1.37947e+06	2.51565e+06	2.63795e+06	2.3563e+06	2.14868e+06	2.01836e+06	1.74017e+06	1.47956e+06	1.60077e+06	3.09068e+06	1.53986e+06	1.85769e+06	1.77735e+06	982862	1.16951e+06	1.72917e+06	1.6173e+06	1.7818e+06	1.83492e+06	-	-
Lmhp003658	577.15	329.1	576.148	C27H28O14	[M+H]+	Monohydroxy-trimethoxyflavone-O-(6''-malonyl)glucoside	Flavonoids	Flavones	-	3	143630	72741.7	63365.9	65293.1	125669	113200	218014	141122	137584	116120	151855	69462.2	126372	91947.2	113412	42478.7	104119	142175	113923	129557	124527	-	-
pmp001285	149.02	65.04	148.016	C8H4O3	[M+H]+	Phthalic anhydride	Phenolic acids	Phenolic acids	85-44-9	1	1.72677e+07	1.79214e+07	1.55012e+07	1.41834e+07	1.38597e+07	1.39816e+07	1.35192e+07	1.3577e+07	1.69634e+07	1.63418e+07	1.58068e+07	1.35541e+07	1.40927e+07	1.30514e+07	1.42309e+07	1.2671e+07	1.46255e+07	1.508e+07	1.62316e+07	1.5196e+07	1.4251e+07	-	-
Lmhn010314	233.15	217.12	234.162	C15H22O2	[M-H]-	Aspergillusene A	Terpenoids	Sesquiterpenoids	-	3	44903.4	41752.6	42667.1	44634	50886.1	45986.6	43446.6	41329.6	34217.2	46822.1	43670.1	47088.4	44883.4	48770.3	45998.1	50476.4	39636.6	45155.8	43724.1	40814	46505.4	-	-
pme2380	145.01	101.02	146.022	C5H6O5	[M-H]-	α-Ketoglutaric acid	Organic acids	Organic acids	328-50-7	3	283959	590526	594021	169489	186666	135981	85200.3	125880	120854	685074	516629	533763	295266	275746	245825	155305	159619	127120	277958	278510	247900	C00026	ko00020,ko00040,ko00053,ko00220,ko00250,ko00300,ko00310,ko00340,ko00430,ko00470,ko00630,ko00650,ko00660,ko01100,ko01110,ko01200,ko01210,ko01230,ko01240
pmb0786	180.09	163.06	179.079	C6H13NO5	[M+H]+	D-Glucosamine	Others	Saccharides	3416-24-8	3	1.72374e+07	1.68629e+07	1.81583e+07	1.80165e+07	1.69306e+07	1.74727e+07	1.60735e+07	1.60878e+07	1.58824e+07	1.56871e+07	1.46133e+07	1.59237e+07	1.43424e+07	1.45507e+07	14116025	1.44803e+07	1.37099e+07	1.35178e+07	1.78586e+07	1.63647e+07	1.5733e+07	C00329	ko00520,ko01100,ko01250
mws1013	177.02	133.03	178.027	C9H6O4	[M-H]-	Esculetin (6,7-Dihydroxycoumarin)	Lignans and Coumarins	Coumarins	305-01-1	2	139571	83375.5	95114	66241.1	123232	88211.2	94110.4	63710.8	156425	103229	146353	74696.3	125693	86131	114436	47515.6	48227.3	103029	99832.7	88496.3	98832.4	C09263	ko00999,ko01110
Wcdp006798	325.14	137.06	324.136	C20H20O4	[M+H]+	rel-(3S,4aR,10bR)-8-hydroxy-3-(4-hydroxyphenyl)-9-methoxy-4a,5,6,10b-tetrahydro-3H-naphtho[2,1-b]pyran	Others	Others	-	1	19772.2	188595	142454	76631	170447	92755.9	58709.1	175048	228848	231183	96937.4	8756.61	80667.2	103195	182434	245890	223602	221367	159133	172519	151539	-	-
Hmcn000192	209.07	59.01	210.074	C7H14O7	[M-H]-	Sedoheptulose	Others	Saccharides	3019-74-7	2	711225	346032	408221	862145	592527	795725	470619	494680	713179	537918	708420	1.27314e+06	545449	846477	810711	725308	626938	666944	736128	696127	644898	C02076	ko00710,ko01100
Ybmn003693	337.09	191.06	338.115	C20H18O5	[M-H]-	cagayanone A	Lignans and Coumarins	Lignans	-	2	2.75127e+07	9.41144e+06	9.09808e+06	2.67391e+07	2.74485e+07	2.56978e+07	1.67001e+07	1.78594e+07	3.86535e+07	2.03184e+07	2.19327e+07	5.5935e+07	1.87852e+07	2.59523e+07	3.27795e+07	2.88643e+07	1.77467e+07	1.77394e+07	2.39788e+07	2.60826e+07	2.73533e+07	-	-
mws0856	463.09	301.04	464.096	C21H20O12	[M-H]-	Quercetin-4'-O-glucoside (Spiraeoside)	Flavonoids	Flavonols	20229-56-5	2	1.1389e+07	823183	849701	1.01886e+06	5.54932e+06	939681	1.29067e+07	1.01228e+06	3.49177e+07	2.16564e+06	5.90304e+06	8.54354e+06	791125	978034	1.30141e+07	5.43424e+06	1.10697e+06	2.47759e+06	7.05149e+06	7.94691e+06	7.90113e+06	-	-
MWS5231	243.16	181.16	244.167	C13H24O4	[M-H]-	Tridecanedioic acid	Lipids	Free fatty acids	505-52-2	1	46880.4	65250.5	40980.3	32801	51863.3	122256	140954	244271	43783.3	60707.4	69268.4	52763.2	54069.4	255936	116183	160939	49135.2	42387.2	44395.6	48690.8	42922.7	-	-
pmp000602	395.13	233.08	394.126	C19H22O9	[M+H]+	6-Hydroxymusizin-8-O-β-D-glucoside	Others	Ketone compounds	-	2	101670	280169	481111	175600	174003	80951.3	317226	332584	144693	85005	245152	192847	457103	293599	190156	287013	200556	290857	243654	277478	255922	-	-
Lalp013087	391.28	149.02	390.277	C24H38O4	[M+H]+	Bis(2-ethyl-hexyl)-phthalate	Phenolic acids	Phenolic acids	-	3	852021	695732	582848	707973	737701	719273	989036	665426	808394	709525	687683	909461	659215	773780	632292	738287	1.17933e+06	931821	401934	458764	435856	-	-
Walp004906	262.24	88.08	261.23	C14H31NO3	[M+H]+	2-Aminotetradecane-1,11,13-triol	Lipids	Sphingolipids	-	2	138938	134593	216634	224601	258575	380032	252431	222025	96540.8	155161	122053	321975	376852	96670	294833	190655	227730	133532	166729	190207	176849	-	-
mws0250	182.08	136.08	181.074	C9H11NO3	[M+H]+	L-Tyrosine*	Amino acids and derivatives	Amino acids and derivatives	60-18-4	1	1.89686e+06	2.4377e+06	1.86911e+06	7.80199e+06	6.9594e+06	5.63922e+06	7.13947e+06	7.52712e+06	1.23976e+07	8.52155e+06	2.62296e+06	2.38924e+06	5.71817e+06	4.26309e+06	7.49629e+06	2.27429e+07	7.94008e+06	9.12319e+06	6.66105e+06	6.10903e+06	5.85632e+06	C00082	ko00130,ko00261,ko00350,ko00360,ko00400,ko00460,ko00730,ko00940,ko00950,ko00965,ko00966,ko00970,ko00999,ko01100,ko01110,ko01210,ko01230,ko01240
mws1337	220.12	90.05	219.111	C9H17NO5	[M+H]+	D-Pantothenic Acid*	Others	Vitamin	79-83-4	1	4.1598e+06	3.59713e+06	4.37715e+06	9.86674e+06	5.08121e+06	6.14971e+06	4.69148e+06	4.39679e+06	7.76164e+06	3.56756e+06	5.27395e+06	1.21758e+07	4.29919e+06	6.60569e+06	5.08805e+06	5.96129e+06	4.66693e+06	6.43955e+06	5.43028e+06	6.06715e+06	5.40894e+06	C00864	ko00410,ko00770,ko01100,ko01110,ko01240
Labn003910	401.14	269.1	402.153	C18H26O10	[M-H]-	Benzyl B-Primeveroside*	Phenolic acids	Phenolic acids	-	2	333029	309895	568352	425797	371779	548313	565571	599186	494941	595543	319148	595542	279722	560396	498123	430677	343647	416551	449584	433231	492203	-	-
Lskp211422	659.36	335.26	658.356	C33H54O13	[M+H]+	Intergristerone A-22-O-galactoside (Sileneoside C)*	Steroids	Steroidal saponins	83207-65-2	1	431161	221194	501135	519106	196294	520629	316281	234129	108047	492132	223754	974402	134479	160316	380399	105119	122267	170492	319326	356389	317312	-	-
mws1138	551.15	303.04	550.144	C24H26N2O13	[M+H]+	Betanin (Betanidin-5-O-glucoside)	Alkaloids	Plumerane	7659-95-2	2	893384	183345	96619.7	40023.3	463146	115444	410577	287067	1.52931e+06	328540	791230	65128	241373	127371	1.30387e+06	333996	48278	416199	450125	473626	513191	C08540	ko00965,ko01110
pmb2922	565.05	323.03	566.055	C15H24N2O17P2	[M-H]-	Uridine 5'-diphospho-D-glucose	Nucleotides and derivatives	Nucleotides and derivatives	133-89-1	1	1.53068e+06	1.72268e+06	1.67417e+06	2.44128e+06	2.4972e+06	2.12073e+06	1.62908e+06	1.77301e+06	1.71892e+06	1.8968e+06	2.06243e+06	2.09341e+06	2.22746e+06	1.99776e+06	2.70254e+06	2.36008e+06	2.0802e+06	1.9481e+06	2.11464e+06	1.85044e+06	2.00799e+06	C00029	ko00040,ko00052,ko00053,ko00500,ko00520,ko00561,ko00908,ko01100,ko01110,ko01240,ko01250
mws0748	353.09	191.06	354.095	C16H18O9	[M-H]-	1-Caffeoylquinic acid	Phenolic acids	Phenolic acids	1241-87-8	1	733143	182452	81408.3	17977.3	849589	110444	356824	205414	1.34548e+06	290847	647748	45987.6	209494	99981.5	940588	44159.5	54545.1	130477	431069	422278	477506	-	-
pme3193	116.04	74.02	117.043	C4H7NO3	[M-H]-	N-Acetyl-L-glycine	Amino acids and derivatives	Amino acids and derivatives	543-24-8	3	12104.4	16932	16113.6	9751.51	11246.2	6645.32	12435.6	14422	15999	16370.7	28218.9	3935.3	11618.2	12483.6	14580	18313	10144.1	10246.8	11702.5	10238.1	10918.1	-	-
Wafp002988	323.16	177.06	322.153	C16H22N2O5	[M+H]+	1-O-Feruloyllysine	Alkaloids	Phenolamine	-	2	58404.3	45033.9	26464.8	59515	75861.7	42732.3	43411.2	44116	71323.7	47953.5	87129.5	22851.3	22837	30507.4	54510.3	28609.5	20005	57455.4	52124.7	46393.3	52318.1	-	-
mws0972	131.07	85.07	132.079	C6H12O3	[M-H]-	6-Hydroxyhexanoic acid	Organic acids	Organic acids	1191-25-9	3	63400.5	32503.4	31589.3	111222	89221.7	97103.2	119654	161310	73975.9	25300	46532.7	42359.1	58151.3	110315	30005	153514	130929	95848.2	86302.2	86564	76783	C06103	-
MW0011908	786.53	291.2	787.536	C42H78NO10P	[M-H]-	Dioleoyl phosphatidylserine	Lipids	Glycerol ester	-	3	17750.4	24029	21994.3	11516	18978.6	13350.8	13990.9	22202.3	19084.8	22289.9	17717.7	28003.9	17505.5	7944.04	5758.1	1.89742e+06	68899.8	42987.3	92028.2	102069	90280.9	-	-
Hmyn000254	297.12	59.01	298.12	C18H18O4	[M-H]-	Tababiphenyl C	Others	Chromone	1644433-50-0	2	92221.1	100966	71903.2	48293.6	69331.6	62406.4	102894	76772	97648.3	107538	78917.7	35720.1	85579.4	83870.9	100871	91043.8	78280.6	64736.3	83933.4	74070.9	82764.5	-	-
MW0103681	565.05	308.81	566.055	C15H24N2O17P2	[M-H]-	Uridine-5'-diphosphogalactose disodium salt	Nucleotides and derivatives	Nucleotides and derivatives	-	3	193855	229878	216874	220969	212754	235879	191629	201912	215070	271114	216798	232882	217239	262344	272873	200462	242822	236658	266107	241571	275544	C00052	ko00052,ko00520,ko01100,ko01250
Wayn000918	515.12	111.01	516.133	C18H28O17	[M-H]-	Isocitric acid-1-O-diglucoside	Organic acids	Organic acids	-	3	13953.2	3510.67	14108.7	20720.6	7070.36	12166.5	2755.3	32526.8	13867.2	15795.6	3908.62	38113.4	21964	22751.8	10980.3	69887.9	17554.1	23676.2	11449.3	10514.6	12023	-	-
mws0054	289.07	245.08	290.079	C15H14O6	[M-H]-	Catechin	Flavonoids	Flavanols	154-23-4	3	131918	49316.5	50993	79716.6	54273.1	99900.3	105393	71506.4	126961	27362.2	96778.5	189841	74556.9	59179.1	72091.4	19726.3	77904.5	96212.9	88174.9	81947.7	77126.3	C06562	ko00941,ko01110
Lahp003408	451.12	243.06	450.116	C21H22O11	[M+H]+	2-(3,4-dihydroxyphenyl)-4h-chromene-3,5,7-triol-glucoside	Flavonoids	Flavanols	-	1	1.85105e+06	1.28991e+06	1.26072e+06	1.43593e+06	1.0057e+06	1.39686e+06	2.91472e+06	2.32434e+06	1.583e+06	1.66698e+06	2.11909e+06	4.1723e+06	1.79247e+06	2.10056e+06	1.69665e+06	1.61067e+06	1.78065e+06	1.86176e+06	1.83299e+06	2.05451e+06	1.83121e+06	-	-
Zmzn000078	168.99	78.96	169.998	C3H7O6P	[M-H]-	Dihydroxyacetone phosphate	Others	Saccharides	57-04-5	3	63464.4	79963	126470	231108	97766.4	162964	67795.9	91685.6	105590	91686.9	89088.7	380043	118667	261107	190676	79093.5	119508	179865	127363	145582	134717	C00111	ko00010,ko00040,ko00051,ko00052,ko00561,ko00562,ko00564,ko00640,ko00710,ko00760,ko01100,ko01110,ko01200,ko01230
Lhdp120313	519.24	207.14	518.236	C24H38O12	[M+H]+	Vomifoliol-9-O-β-D-apiofuranosyl-(1→6)-β-D-glucopyranoside	Terpenoids	Monoterpenoids	-	1	306090	433098	550584	514979	592056	348098	541924	536663	611697	602718	564360	319588	587298	552476	599467	664086	545281	766542	485592	488254	546148	-	-
pmp000251	207.1	119.09	224.105	C12H16O4	[M-H2O+H]+	E-6,7-Dihydroxydihydroligustilide	Others	Lactones	-	2	36940.1	52263.6	23691	24938.7	42614.6	26671.4	29393.7	35110.5	27052.5	49961.4	34055.9	33626.1	32191.7	29530.2	37235.5	37522.6	24678.5	28670.3	40635	35589.9	37366.1	-	-
mws0866	259.02	96.97	260.03	C6H13O9P	[M-H]-	D-Glucose 6-phosphate*	Others	Saccharides	56-73-5	1	1.35373e+06	1.05584e+06	1.30952e+06	7.56082e+06	6.21982e+06	7.0924e+06	3.88545e+06	3.18696e+06	3.85265e+06	1.18834e+06	1.30735e+06	2.25312e+06	6.16038e+06	7.09934e+06	8.90681e+06	4.55224e+06	4.40669e+06	4.37827e+06	4.49016e+06	4.04147e+06	4.60123e+06	C00092	ko00500,ko00562,ko01100,ko01110
MWS2442	259.02	96.97	260.03	C6H13O9P	[M-H]-	D-Fructose 6-Phosphate*	Others	Saccharides	643-13-0	1	1.35373e+06	1.05584e+06	1.30952e+06	7.56082e+06	6.21982e+06	7.0924e+06	3.88545e+06	3.18696e+06	3.85265e+06	1.18834e+06	1.30735e+06	2.25312e+06	6.16038e+06	7.09934e+06	8.90681e+06	4.55224e+06	4.40669e+06	4.37827e+06	4.49016e+06	4.04147e+06	4.60123e+06	C00085	ko00052,ko00500,ko00710,ko01100,ko01110,ko01200
Zbzp011453	279.16	149.03	278.152	C16H22O4	[M+H]+	de-O-methyllasiodiplodin*	Quinones	Quinones	-	3	521412	533972	476827	391048	382884	460102	345039	444673	401796	436413	442487	466747	472721	467323	348547	388761	490945	376952	492100	498343	439532	-	-
MWSmce341	279.16	149.03	278.152	C16H22O4	[M+H]+	Butyl isobutyl phthalate*	Phenolic acids	Phenolic acids	17851-53-5	3	521412	533972	476827	391048	382884	460102	345039	444673	401796	436413	442487	466747	472721	467323	348547	388761	490945	376952	492100	498343	439532	-	-
Zbqp000676	203.15	116.07	202.143	C8H18N4O2	[M+H]+	3-(triazan-2-yl)propyl L-prolinate	Amino acids and derivatives	Amino acids and derivatives	-	3	75541.6	146566	123947	407154	299861	118526	137893	172181	268783	264851	280802	96704.5	155093	138434	321837	244666	140668	367615	190151	216403	196898	-	-
mws0628	121.03	92.03	122.037	C7H6O2	[M-H]-	4-Hydroxybenzaldehyde	Others	Aldehyde compounds	123-08-0	1	487470	534839	663745	749454	479156	657785	562094	818702	408467	597611	411933	652574	759508	727334	500096	2.20401e+06	804426	638425	612317	624621	693266	C00633	ko01100
Zmdp000972	136.04	91.05	135.035	C4H9NO2S	[M+H]+	S-Methyl-L-cysteine	Amino acids and derivatives	Amino acids and derivatives	1187-84-4	2	190925	227256	200692	494447	511064	448215	512047	480134	741667	361882	319823	293426	367401	536386	591384	1.18298e+06	548905	505597	559312	592090	639817	C22040	ko02010
pmn001689	311.22	223.17	312.23	C18H32O4	[M-H]-	9-Hydroxy-12-oxo-15(Z)-octadecenoic acid*	Lipids	Free fatty acids	-	3	22662.3	32434	21852.6	5070.42	7019.88	11254.9	57615.6	78555.1	37829.3	31608.4	29570.3	17553.3	2033.52	4509	9491.25	39183.2	64425.9	37548.5	43265.1	37800.5	40098.3	C21924	ko00592,ko01110
Zadn009075	311.22	223.17	312.23	C18H32O4	[M-H]-	Hydroperoxylinoleic acid*	Lipids	Free fatty acids	34444-18-3	3	22662.3	32434	21852.6	5070.42	7019.88	11254.9	57615.6	78555.1	37829.3	31608.4	29570.3	17553.3	2033.52	4509	9491.25	39183.2	64425.9	37548.5	43265.1	37800.5	40098.3	-	-
pme3207	141.02	59.01	142.027	C6H6O4	[M-H]-	Muconic acid	Organic acids	Organic acids	1119-72-8	3	2.16688e+07	2.12206e+07	2.20201e+07	2.30725e+07	2.14025e+07	2.17747e+07	2.2088e+07	2.22533e+07	2.18265e+07	2.19243e+07	2.20261e+07	2.22106e+07	2.0199e+07	2.2636e+07	2.44844e+07	2.1777e+07	2.26569e+07	2.34553e+07	2.18344e+07	2.32083e+07	2.4998e+07	C02480	ko01100
pmn001423	385.19	223.14	386.194	C19H30O8	[M-H]-	Roseoside	Others	Ketone compounds	54835-70-0	2	1.7883e+06	1.69508e+06	2.20117e+06	1.26277e+06	2.45114e+06	1.25303e+06	2.70233e+06	2.62648e+06	3.02485e+06	3.84375e+06	3.36229e+06	1.2275e+06	2.81597e+06	3.24189e+06	4.15299e+06	2.97058e+06	2.9026e+06	3.64037e+06	2.66433e+06	3.01113e+06	2.70295e+06	-	-
MWStz282	206.08	118.07	205.074	C11H11NO3	[M+H]+	3-Hydroxy-3-acetonyloxindole	Alkaloids	Plumerane	33417-17-3	2	50020	33128.3	55104	64558.7	37055.7	66394.1	66518.2	34049.7	54155.1	68194.2	44657.4	76008.5	46565.9	49419.1	32182.9	29717	48441.5	29330.7	49108.9	51314.7	56072.6	-	-
pme2165	155.01	111.02	156.017	C5H4N2O4	[M-H]-	Orotic acid (Vitamin B13)	Others	Vitamin	65-86-1	3	22065.6	52623.6	58894.3	35365.9	182082	34167.9	45567.3	31403.3	44024.8	47467.7	33730.5	36633	54208	38187.6	24430.8	32310	24015.6	53340	40550.8	46353.3	44828.7	C00295	ko00240,ko01100,ko01240
mws1167	131	59.01	132.006	C4H4O5	[M-H]-	Oxalacetic acid	Organic acids	Organic acids	328-42-7	3	219892	179445	308081	101670	237059	151828	93496.1	208092	419180	276861	292967	153902	479538	198482	387869	393043	290174	182829	392217	445106	440074	C00036	ko00010,ko00020,ko00250,ko00470,ko00620,ko00630,ko00710,ko00999,ko01100,ko01110,ko01200,ko01210,ko01230,ko01240
Lmgn003073	735.22	367.11	368.111	C17H20O9	[2M-H]-	5-O-Feruloylquinic acid	Phenolic acids	Phenolic acids	-	1	9.65314e+06	1.66964e+06	837103	1.59534e+06	1.1901e+07	1.17274e+06	2.88541e+06	2.24042e+06	2.36732e+07	7.99123e+06	1.20744e+07	9.03397e+06	7.22551e+06	5.26092e+06	1.63081e+07	3.60099e+06	973330	4.61821e+06	5.36943e+06	5.36712e+06	6.03244e+06	-	-
Walp007043	274.27	88.08	273.267	C16H35NO2	[M+H]+	2-Aminohexadecane-1,4-diol*	Lipids	Sphingolipids	-	2	4.25236e+06	3.97241e+06	4.62697e+06	5.09947e+06	5.82339e+06	5.43368e+06	4.96082e+06	5.3669e+06	3.38938e+06	4.71628e+06	4.2204e+06	5.34524e+06	4.99955e+06	5.37278e+06	5.05245e+06	4.85625e+06	4.08925e+06	3.69502e+06	3.59851e+06	3.89604e+06	4.12915e+06	-	-
Lmsn003111	325.09	145.03	326.1	C15H18O8	[M-H]-	1-O-p-Coumaroyl-β-D-glucose*	Phenolic acids	Phenolic acids	7139-64-2	1	991524	1.00657e+06	920205	9.2672e+06	4.55387e+06	6.3029e+06	4.80296e+06	7.49892e+06	7.90757e+06	4.68923e+06	1.58274e+06	816536	6.03646e+06	3.32022e+06	5.85691e+06	4.27342e+06	5.38205e+06	5.84507e+06	4.46877e+06	4.325e+06	4.92629e+06	C16827	-
Wcgn012055	333.2	251.2	334.214	C20H30O4	[M-H]-	Araucarolone*	Terpenoids	Ditepenoids	-	3	152991	118548	113483	134623	100502	149094	119822	108506	155325	184705	221949	225925	106083	130997	133894	446461	107033	167318	154353	171581	176149	-	-
mws0256	118.09	72.08	117.079	C5H11NO2	[M+H]+	L-Valine*	Amino acids and derivatives	Amino acids and derivatives	72-18-4	1	1.13917e+07	1.58486e+07	9.64457e+06	2.8978e+07	4.00533e+07	1.50938e+07	2.14326e+07	2.23291e+07	3.47556e+07	3.46816e+07	2.64869e+07	6.25463e+06	1.71203e+07	1.68447e+07	2.6312e+07	4.02397e+07	3.05814e+07	3.54783e+07	2.6353e+07	2.67488e+07	2.35296e+07	C00183	ko00280,ko00290,ko00460,ko00770,ko00966,ko00970,ko01100,ko01110,ko01210,ko01230,ko01240,ko02010
mws0983	326.31	62.06	325.298	C20H39NO2	[M+H]+	N-Oleoylethanolamine	Alkaloids	Alkaloids	111-58-0	3	2641.38	1520.22	2486.48	4409.09	2596.3	6009.82	2638.17	2455.7	4027.54	2276.25	4372.82	4368.3	4397.19	3944.05	4011	7652.62	3237.48	2908.79	4191.31	4114.1	3681.44	C20792	-
HJN044	863.19	711.14	864.19	C45H36O18	[M-H]-	Epicatechin-(4β→8,2β→O→7)-epicatechin-(4β→8)-epicatechin	Flavonoids	Flavanols	-	2	590793	328127	494795	176161	241023	686002	399359	275748	249427	267982	177529	711775	378114	277291	156913	89239.9	489554	565218	354388	400564	400092	-	-
MWSmce338	146.08	70.06	145.074	C6H11NO3	[M+H]+	N-Hydroxypipecolic acid	Alkaloids	Piperidine alkaloids	115819-92-6	2	82624	106518	77053.1	63448.7	76218.2	66848.7	73594.7	57990.8	90628.1	74647.3	78769.8	45049.1	104229	58572.1	80518.8	106480	48340	101053	87784.6	79330	77148.5	-	-
Zmyn000230	147.03	57.03	148.037	C5H8O5	[M-H]-	2-Dehydro-3-deoxy-L-arabinonate*	Others	Saccharides	-	3	284773	249910	331323	196762	246581	258348	428155	356864	259895	216882	210377	202949	180718	204678	217202	271385	180719	173268	265243	230899	248741	C00684	ko00053,ko01100
Zmyn000247	147.03	57.03	148.037	C5H8O5	[M-H]-	2-Hydroxyglutaric Acid*	Organic acids	Organic acids	13095-48-2	3	284773	249910	331323	196762	246581	258348	428155	356864	259895	216882	210377	202949	180718	204678	217202	271385	180719	173268	265243	230899	248741	C03196	ko00310,ko01100
mws0178	353.09	191.06	354.095	C16H18O9	[M-H]-	Chlorogenic acid (3-O-Caffeoylquinic acid)*	Phenolic acids	Phenolic acids	327-97-9	1	8.40834e+06	2.55179e+06	4.58121e+06	7.18459e+06	7.157e+06	6.82032e+06	7.08834e+06	5.0462e+06	1.04444e+07	5.90284e+06	6.28648e+06	1.40686e+07	4.81189e+06	7.67606e+06	1.11889e+07	640155	6.83198e+06	7.93884e+06	6.44167e+06	6.67492e+06	7.35148e+06	C00852	ko00940,ko00941,ko00945,ko01110
Lmap001661	373.15	137.06	372.142	C17H24O9	[M+H]+	Grevilloside C	Phenolic acids	Phenolic acids	1094004-47-3	3	143293	138280	157159	336878	155584	175628	151377	237795	256872	220293	281046	487662	143820	257465	236966	3620.41	140712	207836	191073	177779	204321	-	-
Lmhp008513	677.37	261.22	676.367	C33H56O14	[M+H]+	2-α-Linolenoyl-glycerol-1,3-di-O-glucoside	Lipids	Glycerol ester	-	1	501702	311265	666430	714134	366820	725308	444295	329674	162480	739727	382403	1.02426e+06	196016	294693	502144	134071	240549	257983	493878	550927	485501	-	-
Xmbn007315	505.3	343.16	506.215	C26H34O10	[M-H]-	Chestnutlignansoide	Lignans and Coumarins	Lignans	-	3	26230.5	47214	43598	24850.1	37068.9	23610	20537.3	36923.9	46146.7	80268.3	57370.6	25681	57313.1	30444.5	60431.9	39960.2	34614.5	41238.4	48000	44117.8	50740.8	-	-
mws0639	153.02	109.03	154.027	C7H6O4	[M-H]-	2,3-Dihydroxybenzoic Acid*	Phenolic acids	Phenolic acids	303-38-8	3	781444	477599	886819	616936	580006	741170	1.06941e+06	950802	897769	581967	582442	1.45419e+06	438911	712872	622283	790438	1.1459e+06	765920	720241	704810	630649	C00196	ko01110
mws0216	132.07	86.06	131.058	C5H9NO3	[M+H]+	Trans-4-Hydroxy-L-proline*	Amino acids and derivatives	Amino acids and derivatives	51-35-4	3	7.35287e+06	1.06796e+07	7.6257e+06	2.09206e+07	2.22193e+07	1.3145e+07	1.77863e+07	2.05086e+07	2.88077e+07	2.4488e+07	1.03965e+07	4.86271e+06	1.43645e+07	11827743	2.29753e+07	3.40001e+07	2.52419e+07	2.62044e+07	2.15936e+07	2.13004e+07	1.89442e+07	C01157	ko00330,ko00470,ko01100,ko02010
Wagn011658	653.38	397.14	654.383	C31H58O14	[M-H]-	1-Palmitoyl-Sn-Glycerol 3-O-Diglucoside	Lipids	Glycerol ester	-	1	1.43977e+06	710635	1.36545e+06	1.30173e+06	633716	1.68256e+06	1.12866e+06	754964	381358	1.19506e+06	805689	2.31463e+06	697817	743328	1.32309e+06	515046	386650	506293	1.00478e+06	957190	872758	-	-
Waln002594	341.09	163.04	342.095	C15H18O9	[M-H]-	4-O-Galactoyl p-Coumaric acid*	Phenolic acids	Phenolic acids	-	1	4.55413e+06	1.59467e+06	2.98967e+06	9.17656e+06	2.55446e+06	5.7471e+06	3.46761e+06	2.55446e+06	1.67797e+06	3.67333e+06	2.16272e+06	1.06931e+07	2.03155e+06	5.79328e+06	4.01216e+06	4.96791e+06	4.63172e+06	3.74948e+06	2.4167e+06	2.6719e+06	2.77807e+06	-	-
Walp004391	309.1	147.04	308.09	C15H16O7	[M+H]+	7-C-Glucosylcoumarin*	Lignans and Coumarins	Coumarins	-	1	9.21765e+06	9.43866e+06	1.28124e+07	9.0271e+06	7.33715e+06	1.15583e+07	1.07352e+07	1.25891e+07	7.8686e+06	5.86356e+06	6.70863e+06	1.22685e+07	1.20711e+07	1.05389e+07	5.9794e+06	1.39944e+07	1.03839e+07	1.05116e+07	1.02048e+07	8.85348e+06	9.62718e+06	-	-
Wcdp005264	246.24	88.08	245.236	C14H31NO2	[M+H]+	Tetradecasphinganine*	Others	Others	-	2	445516	401965	617511	649727	725440	734536	667012	672771	251041	539362	318632	677165	946847	779088	617356	518653	473445	474901	446820	387521	418154	-	-
Lmsn002887	311.08	163.04	312.084	C14H16O8	[M-H]-	1-O-Caffeoyl-β-D-xylose	Phenolic acids	Phenolic acids	-	1	303787	220818	282823	444151	329294	341956	296873	143572	266790	251669	249780	509061	257511	299374	294019	347475	330938	344550	293077	329776	334499	-	-
mws1346	162.08	98.06	161.069	C6H11NO4	[M+H]+	DL-2-Aminoadipic acid	Alkaloids	Alkaloids	542-32-5	3	23073.1	159654	196773	81670	169415	91438.8	27705.1	114077	223700	159443	242287	110985	99562.7	98452.7	289797	250486	121065	225968	199638	193573	173916	C00956	ko00300,ko00310,ko01100,ko01110,ko01210,ko01230
Walp007738	288.25	88.08	287.246	C16H33NO3	[M+H]+	14-Amino-15-hydroxy-11-methylpentadecanoic acid	Lipids	Sphingolipids	-	1	346077	306761	395916	410896	598834	604367	1.12168e+06	588185	297021	390462	247281	508656	660322	1.37147e+06	661950	868948	256524	390127	181979	188265	163857	-	-
Wcdp000832	146.12	100.11	145.11	C7H15NO2	[M+H]+	N-Methylisoleucine	Amino acids and derivatives	Amino acids and derivatives	39554-61-5	1	4.00891e+06	5.2458e+06	5.28454e+06	4.71677e+06	4.72229e+06	4.10773e+06	5.67679e+06	5.01937e+06	4.74801e+06	6.26887e+06	6.26429e+06	3.9101e+06	6.28375e+06	4.88171e+06	5.69044e+06	5.00529e+06	5.19884e+06	6.57584e+06	5.91792e+06	5.29792e+06	5.19673e+06	-	-
MWSHC20164	279.16	149.02	278.152	C16H22O4	[M+H]+	Dibutyl phthalate*	Phenolic acids	Phenolic acids	84-74-2	3	507230	516555	433008	420224	381080	417963	427485	424581	443272	399338	474248	400511	379046	437900	396587	378929	428806	459954	477895	467497	417072	-	-
Wafn002491	385.08	209.03	386.085	C16H18O11	[M-H]-	2-O-Feruloylglucaric Acid	Phenolic acids	Phenolic acids	-	2	3.19401e+06	2.96044e+06	2.96231e+06	3.57329e+06	2.9756e+06	3.43644e+06	3.22224e+06	2.20826e+06	3.19123e+06	2.95138e+06	3.87031e+06	5.24357e+06	3.2323e+06	5.14168e+06	3.4437e+06	1.33996e+06	4.18906e+06	5.45955e+06	3.38309e+06	3.51113e+06	3.87882e+06	-	-
pmb0296	357.3	265.25	356.293	C21H40O4	[M+H]+	1-Oleoyl-Sn-Glycerol	Lipids	Glycerol ester	129784-87-8	3	102290	41696	100105	169620	44294.9	153134	50190	43835.7	23783.7	96030.9	41128.3	465003	40469.2	57914.6	113838	34032	34617.5	43590.6	91867.3	106081	100010	-	-
pme3083	164.04	120.05	165.043	C8H7NO3	[M-H]-	2-(Formylamino)benzoic acid	Phenolic acids	Phenolic acids	3342-77-6	3	89826.7	100146	138772	43031.4	106131	85616.5	31879.2	84950.1	79787.5	96954.4	49484.5	27481.8	111704	64100.4	71693.2	24782.8	57070.8	62811.8	70774.9	71804.3	80499.7	C05653	ko00380,ko01100
Zbqn004682	289.08	203.08	290.09	C14H14N2O5	[M-H]-	N-(malonyl)tryptophan	Amino acids and derivatives	Amino acids and derivatives	-	3	126781	125210	103923	145186	96352.3	123221	134648	89877	113854	139641	99046.3	110063	105998	119681	94931.3	50609	119191	139816	127304	112511	112816	-	-
mws0736	189.12	86.1	188.116	C8H16N2O3	[M+H]+	N-Glycyl-L-leucine*	Amino acids and derivatives	Amino acids and derivatives	869-19-2	3	137536	144419	138379	243213	137428	112266	119540	185209	112077	133322	137958	245503	137584	135621	132106	244635	114359	118813	175229	183909	159373	C02155	-
mws5041	189.12	86.1	188.116	C8H16N2O3	[M+H]+	L-Glycyl-L-isoleucine*	Amino acids and derivatives	Amino acids and derivatives	19461-38-2	3	137536	144419	138379	243213	137428	112266	119540	185209	112077	133322	137958	245503	137584	135621	132106	244635	114359	118813	175229	183909	159373	-	-
Lmsp004670	595.17	287.06	594.159	C27H30O15	[M+H]+	Kaempferol-3-O-glucoside-7-O-rhamnoside*	Flavonoids	Flavonols	2392-95-2	1	5.00935e+07	1.46186e+07	1.7828e+07	2.29778e+07	5.01845e+07	2.94219e+07	4.91693e+07	2.22012e+07	7.79533e+07	3.28911e+07	4.60393e+07	3.95519e+07	2.02783e+07	2.42601e+07	4.97076e+07	3.88836e+07	2.60857e+07	3.09334e+07	3.78086e+07	4.28364e+07	3.79917e+07	-	-
pmb2787	293.21	275.2	294.219	C18H30O3	[M-H]-	9-Oxo-10E,12Z-octadecadienoic acid*	Lipids	Free fatty acids	54232-59-6	1	12930.6	12844.9	15398.3	15432.9	10001.6	12107.4	9993.35	20418.7	12429.6	14246.3	14213.6	14124.9	13309.3	13325.2	9334.84	402385	23402.2	27195.7	35559.7	30815.9	33956.5	C14766	ko00591
zjgp122322	355.1	163.04	354.095	C16H18O9	[M+H]+	4-O-acetyl-3-O-caffeoyl-2-C-methyl-D-erythronate	Others	Others	-	1	633468	216156	187595	78067.9	954447	313860	650617	416287	1.77243e+06	608167	899139	212516	505362	257921	1.5396e+06	15627.3	199337	522638	519260	600368	561486	-	-
MWS0559	161.05	71.01	162.053	C6H10O5	[M-H]-	1,6-anhydro-β-D-glucose	Others	Saccharides	498-07-7	1	74679	69643.7	99063	91610.5	195793	97087.3	116184	147634	178192	156872	158316	260766	244860	175778	201896	178715	168623	160362	120049	138687	131834	-	-
Lmxn006423	150	122.01	151.009	C7H5NOS	[M-H]-	2(3H)-Benzothiazolone	Alkaloids	Alkaloids	934-34-9	2	74058.4	63862.6	50288	45818.7	49207.9	54053.1	45576.6	33948.9	46528.6	77097.7	71358.7	60092.6	55421.7	52947.7	36973.1	43929.1	43913.9	72033.9	52223.5	60025.2	54408.7	-	-
MW0013542	237.06	87.01	178.048	C6H10O6	[M+CH3COO]-	2-Keto-3-deoxygluconate	Organic acids	Organic acids	17510-99-5	3	1.10974e+06	860832	889372	1.03126e+06	936096	1.01026e+06	1.15276e+06	1.01893e+06	1.05775e+06	1.19132e+06	938558	1.49008e+06	994760	1.35178e+06	1.27718e+06	813024	1.15495e+06	1.17346e+06	1.12067e+06	972240	1.07969e+06	C00204	ko00030,ko00040,ko01100,ko01200
MWS0274	165.06	119.05	166.063	C9H10O3	[M-H]-	DL-3-Phenyllactic acid*	Organic acids	Organic acids	828-01-3	3	5005	7866.65	5719.67	13340	5006.24	5727.67	20013.9	15005	12850.3	2860.38	18340	63069.8	2676.67	5890.84	21670	18734.3	5369.37	4806.43	7523.1	8231.5	7140.23	-	-
MWSHY0171	579.15	409.09	578.142	C30H26O12	[M+H]+	Procyanidin B2*	Tannins	Proanthocyanidins	29106-49-8	1	3479616	2.1009e+06	2.06207e+06	618377	1.84173e+06	3.90495e+06	5.97681e+06	2.41245e+06	7.52651e+06	3.02959e+06	4.38056e+06	5.18139e+06	2.57386e+06	1.64882e+06	1.72118e+06	508847	2.47957e+06	2.56986e+06	3.35075e+06	3.03777e+06	2.91274e+06	C17639	-
Lmmn006896	357.26	59.01	358.272	C20H38O5	[M-H]-	3-Hydroxy-4-methyl-2-tridecanoyloxypentanoic acid methyl ester	Lipids	Free fatty acids	-	2	283971	224307	204422	285127	308845	347024	340864	430920	183402	284473	228555	330123	374352	442979	411238	298624	199157	215132	219679	233213	253735	-	-
Lmqn006260	301.04	151	302.043	C15H10O7	[M-H]-	2',3',4',5,7-Pentahydroxyflavone	Flavonoids	Flavones	-	3	127286	59282.6	84636.6	51986.3	59878.8	101214	124843	75734.3	106606	27416.3	59916	115737	18760	38651.2	45720.7	30956.4	51087.8	40336.7	69688.8	78231.6	68629.9	-	-
pme1173	137.05	110.03	136.038	C5H4N4O	[M+H]+	Allopurinol	Nucleotides and derivatives	Nucleotides and derivatives	315-30-0	3	882664	998405	855376	923422	898914	956194	1.21902e+06	1.10351e+06	1.17979e+06	1.19689e+06	940156	1.23741e+06	699831	1.66924e+06	1.40755e+06	16708.3	811462	865194	847127	979198	900739	-	-
Wcdp008134	303.1	287.07	302.094	C20H14O3	[M+H]+	2-methoxy-9-(4'-hydroxyphenyl)-1H-phenalen-1-one	Quinones	Quinones	204134-70-3	2	4328.15	23017.9	535698	76552.5	80365.2	145422	82125.2	20413.3	47932.8	324858	173089	941.168	4226.51	13724.1	1892.5	14767.3	9247.45	674.528	75900.5	87006.7	85675.7	-	-
Zjyp110104	219.17	111.08	218.167	C15H22O	[M+H]+	Nootkatone	Terpenoids	Sesquiterpenoids	-	2	21436.8	14803.5	15358.1	16979.6	13388.4	8472.71	15457.5	13232.4	22577.3	22945.3	25099.4	26894.5	11815.5	12224.5	13136.6	8470.8	19001.5	15646.5	18965.7	17960	16383.4	-	-
MW0153867	281.1	136.06	280.092	C10H20N2O3S2	[M+H]+	Met-Met	Amino acids and derivatives	Amino acids and derivatives	-	3	2.1093e+06	2.32874e+06	2.55123e+06	2.1232e+06	2.24094e+06	2.40008e+06	2.62498e+06	2.53406e+06	3.08058e+06	2.44342e+06	2.56943e+06	1.93307e+06	2.39135e+06	2.23868e+06	2.08867e+06	2.34682e+06	2.21586e+06	2.53305e+06	2.32409e+06	2.50896e+06	2.16648e+06	-	-
Jmyp004233	739.43	577.37	738.419	C39H62O13	[M+H]+	Spirost-5-en-3-ol-3-O-glucosyl(1→4)galactoside*	Steroids	Steroidal saponins	-	1	3.73729e+06	1.92407e+06	2.22119e+06	3.10747e+06	2.69853e+06	3.78041e+06	3.74532e+06	2.98679e+06	3.38804e+06	2.79086e+06	3.6354e+06	4.77794e+06	2.45257e+06	2.92683e+06	2.13767e+06	1.79284e+06	2.95279e+06	3.36507e+06	2.92e+06	3.38152e+06	3.13011e+06	-	-
Wbtn005483	333.06	165.02	334.069	C16H14O8	[M-H]-	1,3,6-trihydroxy-2,5,7-trimethoxyxanthen-9-one*	Flavonoids	Other Flavonoids	-	1	666270	26670	249593	214913	438272	173381	653135	181245	103091	378318	140924	919711	83045.5	410323	879413	34833.7	510769	494030	329528	316849	364664	-	-
mws0103	146.06	91.05	145.053	C9H7NO	[M+H]+	Indole-3-carboxaldehyde	Alkaloids	Plumerane	487-89-8	3	17635.9	30739.4	34919.5	15005	35445	6588.73	33398.1	25185	34422.9	44711.2	5005	22605.9	53934	34930.3	30091.8	55989.3	22439.4	22948.6	24333.9	22443.8	26009	C08493	-
mws0001	133.06	74.02	132.054	C4H8N2O3	[M+H]+	L-Asparagine	Amino acids and derivatives	Amino acids and derivatives	70-47-3	3	102559	89700.9	58740.7	1.60059e+06	1.41701e+06	126318	160312	164744	317210	102824	2.40985e+06	78173.3	108735	152391	448225	354148	232027	989201	528377	552165	477419	C00152	ko00250,ko00460,ko00970,ko01100,ko01110,ko01230
Zahp002452	208.13	103.05	207.126	C12H17NO2	[M+H]+	phenylalanine betaine	Alkaloids	Alkaloids	56755-22-7	2	10028.3	30738	25467.9	38527.5	24946.7	36318.3	31216.7	54989.9	45916.5	41282.4	25005	31101.9	24151	44711	60663.8	5470.73	23950.7	35672.1	74998.5	82663.1	86810.6	-	-
Wafn011571	295.23	195.14	296.235	C18H32O3	[M-H]-	alpha-Hydroxylinoleic acid*	Lipids	Free fatty acids	57818-44-7	1	115221	105788	74972.8	91181	84432.9	121490	94965	143095	119471	130257	109443	315750	113549	121519	96563.2	3.68512e+06	92773	158843	309934	341763	358775	-	-
MWSmce040	153.05	65.04	152.047	C8H8O3	[M+H]+	Isovanillin	Others	Aldehyde compounds	621-59-0	3	448720	280568	646300	561719	315737	536825	413902	563811	394390	249529	262780	499553	347725	480529	347234	1.10554e+06	560702	575042	526709	557852	481375	-	-
Cmmn005231	391.14	59.01	392.147	C20H24O8	[M-H]-	Massoniresinol; Vladinol A	Lignans and Coumarins	Lignans	96087-10-4	3	1.65569e+06	2.66066e+06	2.86205e+06	752640	1.52889e+06	1.50931e+06	1.54379e+06	2.02393e+06	1.57344e+06	2.00079e+06	1.66432e+06	590390	2.91584e+06	1.26472e+06	1.38265e+06	2.477e+06	1.82154e+06	2.22983e+06	1.70219e+06	1.91777e+06	1.9581e+06	-	-
Zmhp005139	565.12	317.07	564.111	C25H24O15	[M+H]+	Tamarixetin-3-O-(6''-malonyl)glucoside*	Flavonoids	Flavonols	-	1	2.26759e+06	201527	22428.3	30150.3	554585	159550	1.11898e+06	219218	3.31487e+06	470981	1.2012e+06	392633	84586	70945.5	1.58335e+06	839512	60912.9	403980	790286	681465	734148	-	-
pme1228	221.09	204.07	220.085	C11H12N2O3	[M+H]+	5-Hydroxy-L-tryptophan	Amino acids and derivatives	Amino acids and derivatives	4350-09-8	3	94784.5	149206	152637	119868	163112	97773.8	160339	190886	183239	307256	130751	84330.3	144459	117079	334650	152222	97438.1	199365	150108	134472	155329	C00643	ko00380,ko01100
mws0371	327.23	283.24	328.24	C22H32O2	[M-H]-	Cis-4,7,10,13,16,19-Docosahexaenoic Acid	Lipids	Free fatty acids	6217-54-5	3	12307.7	14597.5	18210.6	18573.1	12019.7	14266.6	18005.8	14279	13444.9	13133.6	13597.3	15291.2	11856.4	15808.8	16429.8	19521.7	13266.4	17129.8	15220.2	13537	13324.2	C06429	ko01040
Lmyn005812	675.36	397.14	676.367	C33H56O14	[M-H]-	Gingerglycolipid A	Lipids	Glycerol ester	145937-22-0	1	8.23723e+06	8.36303e+06	1.28368e+07	9.8153e+06	7.19067e+06	1.52437e+07	1.1574e+07	9.26818e+06	6.94465e+06	2.92621e+07	1.00586e+07	3.11843e+07	1.20857e+07	9.62737e+06	2.6285e+07	1.41768e+07	6.23252e+06	8.64429e+06	1.61564e+07	1.57523e+07	1.80642e+07	-	-
Wasn000977	311.1	89.24	312.106	C11H20O10	[M-H]-	4-O-galactopyranosylxylose	Others	Saccharides	14087-31-1	2	452486	565954	396658	524143	427610	351652	253599	362012	331128	343480	354352	461548	405928	525717	451194	451426	408500	427536	455792	394849	413308	-	-
Lwhp010633	160.08	115.05	159.068	C10H9NO	[M+H]+	Echinopsine	Alkaloids	Quinoline alkaloids	83-54-5	2	8.07729e+06	6.89183e+06	5.474e+06	7.33156e+06	8.17366e+06	8.4291e+06	1.11457e+07	7.56537e+06	1.74319e+07	9.50479e+06	7.96487e+06	6.76963e+06	7.43859e+06	8.45838e+06	3.78281e+06	310461	5.13143e+06	8.62298e+06	8.11348e+06	7.26402e+06	7.06815e+06	-	-
Lmbp000123	164.07	56.05	163.067	C6H13NO2S	[M+H]+	L-Homomethionine	Amino acids and derivatives	Amino acids and derivatives	25148-30-5	3	478570	173001	26166.1	1.15459e+06	1.17003e+06	540781	50197.8	46670	380756	286585	1.90265e+06	360556	170014	239308	286095	92029.2	293574	559633	485960	513951	442860	C17213	ko00966,ko01110,ko01210
Hmln000873	331.07	169.01	332.074	C13H16O10	[M-H]-	2-O-Galloyl-D-glucose	Phenolic acids	Phenolic acids	-	2	194571	238999	812175	285428	207984	277111	221148	352138	271334	236966	233509	548854	135728	297498	278828	56992.3	120825	283094	285336	248871	282616	-	-
Lmhp009384	679.39	263.24	678.383	C33H58O14	[M+H]+	1-Linoleoylglycerol-2,3-di-O-glucoside*	Lipids	Glycerol ester	-	1	12514.8	8957.31	24356.5	27598.8	11348.2	33280.1	19053.3	15684.7	13998.9	52841.6	16177.1	65662.2	25076.7	19704.4	57255.2	19463.8	12940.7	16671.4	26943.2	27432.2	30835.2	-	-
HJAP119	771.22	317.06	770.227	C34H42O20	[M+H]+	Rhamnetin-3-O-Rutinoside-5-O-rhamnoside*	Flavonoids	Flavonols	-	1	9.52236e+06	3.14833e+06	3.20698e+06	4.11142e+06	6.20486e+06	4.85492e+06	5.42431e+06	4.19847e+06	1.2812e+07	4.51881e+06	7.35666e+06	7.6421e+06	3.18384e+06	4.30783e+06	8.6168e+06	4.53258e+06	3.82357e+06	5.51124e+06	5.74175e+06	5.60225e+06	6.42835e+06	-	-
Hahn002315	579.21	417.16	580.216	C28H36O13	[M-H]-	syringaresinol-4-O-β-D-glucopyranoside*	Lignans and Coumarins	Lignans	-	1	771274	715789	801594	76670	609096	270563	810223	830019	754219	1.18865e+06	1.00865e+06	290537	1.00183e+06	669489	932225	487262	689698	676966	728322	742753	834141	-	-
MW0138628	593.14	503.14	594.158	C27H30O15	[M-H]-	kaempferol 3-O-beta-D-glucopyranosyl-7-O-alpha-L-rhamnopyranoside	Flavonoids	Flavones	-	3	207237	383980	578182	558687	277961	492509	340467	548949	320149	474939	325563	754944	524022	560663	397789	415271	465812	543213	352674	391199	339213	-	-
mws0344	165.04	75.01	166.048	C5H10O6	[M-H]-	D-Xylonic acid	Others	Saccharides	526-91-0	1	1.12346e+06	931480	1.03998e+06	1.22598e+06	1.06889e+06	1.27609e+06	1.27668e+06	1.1931e+06	1.48005e+06	1.45795e+06	1.40227e+06	2.14232e+06	942920	1.22628e+06	1.6377e+06	1.31647e+06	1.00553e+06	1.14131e+06	1.2829e+06	1.1915e+06	1.3843e+06	C00502	ko00040,ko01100
Hmcp002207	479.12	317.06	478.111	C22H22O12	[M+H]+	Isorhamnetin-7-O-glucoside (Brassicin)*	Flavonoids	Flavonols	6743-96-0	1	1.26335e+06	193340	169389	175005	504164	153311	1.53773e+06	200005	6.40288e+06	345005	2.61777e+06	1.67799e+06	131670	249038	1.4805e+06	2.43498e+06	105839	455005	948937	1.06746e+06	1.09545e+06	-	-
Lmbn001034	147.07	85.03	148.074	C6H12O4	[M-H]-	2,3-Dihydroxy-3-methylpentanoic acid	Organic acids	Organic acids	562-43-6	3	64627.4	47893	52234.7	46005.6	69607.1	49199.3	48210.7	58875.8	56835.9	57332.8	34227.9	31212.6	50969.6	44171	61883.9	50244.2	5986.46	45300.8	45991.5	51983.7	45559	C06007	ko00290,ko01100,ko01110,ko01210,ko01230
pme0230	268.1	136.06	267.097	C10H13N5O4	[M+H]+	Adenosine*	Nucleotides and derivatives	Nucleotides and derivatives	58-61-7	1	709479	788841	700265	644177	588346	482527	506503	1.05508e+06	552417	1.45219e+06	1.18835e+06	869354	547917	625202	664387	1.41865e+07	1.17835e+06	928850	1.21967e+06	1.35661e+06	1.41432e+06	C00212	ko00230,ko01100,ko01232,ko02010
Zmmp001941	268.1	136.06	267.095	C9H17NO8	[M+H]+	2-amino-4-hydroxy-3-((3,4,5-trihydroxytetrahydro-2H-pyran-2-yl)oxy)butanoic acid	Amino acids and derivatives	Amino acids and derivatives	-	3	709479	788841	700265	644177	588346	482527	506503	1.05508e+06	552417	1.45219e+06	1.18835e+06	869354	547917	625202	664387	1.41865e+07	1.17835e+06	928850	1.21967e+06	1.35661e+06	1.41432e+06	-	-
Ymjm000135	507.18	161.02	508.195	C25H32O11	[M-H]-	8R-Dihydrodehydrodiconferyl alcohol 4-O-β-D-glucopyranoside	Lignans and Coumarins	Lignans	-	2	833102	620973	1.11593e+06	1.27643e+06	751068	1.03535e+06	877617	890405	686427	988294	818559	1.55208e+06	843244	1.44384e+06	1.00806e+06	603961	969153	1.17824e+06	931059	925543	1.05461e+06	-	-
MW0108646	158.08	70.07	157.074	C7H11NO3	[M+H]+	N-Acetylproline	Amino acids and derivatives	Amino acids and derivatives	68-95-1	3	1.95296e+06	3.72743e+06	2.76552e+06	1.40101e+06	2.21917e+06	2.1915e+06	2.66296e+06	3.13565e+06	3.06379e+06	5.68819e+06	2.42706e+06	1.76029e+06	4.91729e+06	2.34466e+06	3.79674e+06	4.79681e+06	3.25724e+06	4.34733e+06	3.04378e+06	3.20029e+06	2.75375e+06	-	-
Walp008255	390.36	328.32	389.351	C22H47NO4	[M+H]+	2-aminodocoSane-1,5,7,21-tetraol	Lipids	Sphingolipids	-	3	107759	79428.1	131687	147276	171257	142218	128877	142320	76549.4	138388	103660	130213	145500	166117	180063	103428	98062.6	112332	107737	125301	118536	-	-
pmb0501	131.13	114.1	130.122	C5H14N4	[M+H]+	Agmatine	Alkaloids	Alkaloids	306-60-5	3	910731	1.48457e+06	1.41819e+06	856708	1.474e+06	837626	1.01808e+06	1.59904e+06	1.39338e+06	1.60536e+06	1.33129e+06	545835	1.28318e+06	822352	1.21377e+06	1.5807e+06	1.18623e+06	1.45933e+06	1.38136e+06	1.25306e+06	1.19184e+06	C00179	ko00330,ko01100
Wbtn002952	300.11	138.06	301.116	C13H19NO7	[M-H]-	1-(β-D-Glucopyranosyl)-3-ethyl-4-methyl-1H-pyrrole-2,5-dione	Others	Ketone compounds	-	1	3.38695e+06	4.88257e+06	4.59748e+06	2.52944e+06	3.46233e+06	3.06885e+06	3.54083e+06	4.85107e+06	3.81046e+06	4.76794e+06	4.09445e+06	1.79605e+06	4.16288e+06	3.40906e+06	3.56549e+06	4.72366e+06	3.70273e+06	4.02174e+06	3.35809e+06	3.71368e+06	3.90499e+06	-	-
MW0106532	174.08	58.03	175.084	C7H13NO4	[M-H]-	2-Aminoheptanedioic acid	Organic acids	Organic acids	3721-85-5	3	291183	256616	287314	234123	260386	319155	352262	303829	314063	216498	276081	407111	285053	302755	357355	313081	336709	379009	330796	289768	291953	-	-
pme2268	138.06	94.07	137.048	C7H7NO2	[M+H]+	Trigonelline	Alkaloids	Pyridine alkaloids	535-83-1	1	3.66205e+07	3.43923e+07	4.10532e+07	4.00224e+07	3.717e+07	3.9895e+07	4.00336e+07	4.32028e+07	3.65034e+07	3.59933e+07	4.34974e+07	4.1e+07	3.71843e+07	3.72929e+07	4.3576e+07	2.97077e+07	3.97814e+07	3.88788e+07	4.24291e+07	4.15103e+07	3.67405e+07	C01004	ko00760
pmn001684	225.11	147.08	226.12	C12H18O4	[M-H]-	Tuberonic Acid	Organic acids	Organic acids	124649-26-9	1	15005	9872.38	3508.24	3511.58	15055.2	10005	6348.95	8435.09	9112.17	16670	3506.14	7534.06	6310.2	711.875	6298.79	2104.29	3493.22	8340	4926.4	5612.91	4939.25	-	-
Wcsn011371	349.23	267.23	350.246	C21H34O4	[M-H]-	1-Stearidonoyl-Glycerol	Lipids	Glycerol ester	-	2	70653.5	69529.3	63675.6	48181.1	58583.3	69848.6	94295.5	93088.1	107293	97602.2	97328.1	86187.7	62781.2	71221.5	91426.2	757161	80367.4	116083	178350	205546	183653	-	-
pme3034	131.03	87.05	132.042	C5H8O4	[M-H]-	Ethylmalonic acid*	Organic acids	Organic acids	601-75-2	3	209820	128573	191208	604307	155944	304362	231440	238210	278990	126937	256573	710402	138148	209750	229135	211927	264525	288964	213936	249089	236356	-	-
Wcfp005519	163.04	133.03	162.032	C9H6O3	[M+H]+	5-hydroxyindene-1,3-dione	Terpenoids	Sesquiterpenoids	131977-61-2	2	239382	244016	236807	319431	204040	337403	295754	303481	189832	239265	209396	245851	276275	222922	289403	296996	201306	212835	262459	278391	238926	-	-
pme1841	103.12	86.1	102.116	C5H14N2	[M+H]+	Cadaverine	Alkaloids	Alkaloids	462-94-2	3	200501	97463.8	109439	155091	169094	97877.5	103551	145599	191344	129517	141901	94714.5	146867	107607	132618	130987	113217	137008	150696	137835	129439	C01672	ko00310,ko00470,ko00480,ko00960,ko01100,ko01110
pmb0865	518.32	184.07	517.317	C26H48NO7P	[M+H]+	LysoPC 18:3(2n isomer)	Lipids	LPC	-	1	8.80594e+06	1.25052e+07	15668990	4.74884e+06	5.70922e+06	4.51085e+06	1.23276e+07	1.33046e+07	1.4728e+07	1.32597e+07	1.06769e+07	1.22175e+07	5.85404e+06	4.98986e+06	4.5495e+06	2.17898e+07	1.10925e+07	1.85276e+07	1.06648e+07	1.24099e+07	1.19139e+07	-	-
HJN049	575.12	449.09	576.127	C30H24O12	[M-H]-	2α,3α-Epoxy-5,7,3',4'-tetrahydroxyflavan-(4β-8-catechin)*	Tannins	Proanthocyanidins	-	1	1.07277e+06	447565	672890	421185	582290	1.15452e+06	446205	450385	355484	388997	641243	1.12043e+06	585117	469112	275323	124852	799744	1.00982e+06	559460	653069	607861	-	-
MWSslk235	181.07	59.01	182.079	C6H14O6	[M-H]-	Allitol	Others	Saccharides	488-44-8	3	49522.3	59287	59504.5	31889.6	39606.5	62832.3	78029	53211.7	81916.1	88414.4	78164.9	165083	130877	83169	122281	90367.2	88011.3	96124.5	69182.7	64050.7	59280.1	-	-
Zbyp002336	453.14	291.09	452.13	C21H24O11	[M+H]+	p-galloyl-oxyphenyl-β-D-glucoside	Phenolic acids	Phenolic acids	-	2	78137.6	49462.1	76249.2	31467.5	68388.1	83340	137257	35005	158594	86115.8	65677.6	69720.1	69348.6	49382.4	76521.9	23340	53301.5	56230.7	83113.9	72650.6	73187.3	-	-
HJAP127	757.22	303.05	756.211	C33H40O20	[M+H]+	Quercetin-3-O-(2''-O-Rhamnosyl)rutinoside	Flavonoids	Flavonols	55696-57-6	1	7.36262e+07	2.91786e+07	3.40726e+07	3.79554e+07	7.62464e+07	4.65059e+07	6.20841e+07	5.26473e+07	1.02026e+08	5.2527e+07	7.35971e+07	55982280	3.74367e+07	4.32855e+07	8.28802e+07	2.78226e+07	3.6438e+07	5.2714e+07	5.36571e+07	6.22025e+07	6.06538e+07	-	-
Hmlp004943	625.18	317.07	624.169	C28H32O16	[M+H]+	Nitensoside B*	Lignans and Coumarins	Coumarins	-	1	1.68497e+07	3.73652e+06	2.6444e+06	2.49397e+06	1.18071e+07	3.77878e+06	1.58592e+07	5.22695e+06	2.97493e+07	7.65053e+06	1.73127e+07	8.60786e+06	3.90572e+06	3.54153e+06	1.83293e+07	1.15929e+07	3.44721e+06	7.27183e+06	1.01445e+07	1.18366e+07	1.08841e+07	-	-
Lmmp002463	625.18	317.07	624.169	C28H32O16	[M+H]+	Sexangularetin-3-O-glucoside-7-O-rhamnoside*	Flavonoids	Flavonols	-	1	1.68497e+07	3.73652e+06	2.6444e+06	2.49397e+06	1.18071e+07	3.77878e+06	1.58592e+07	5.22695e+06	2.97493e+07	7.65053e+06	1.73127e+07	8.60786e+06	3.90572e+06	3.54153e+06	1.83293e+07	1.15929e+07	3.44721e+06	7.27183e+06	1.01445e+07	1.18366e+07	1.08841e+07	-	-
Lmsp004721	625.18	317.07	624.169	C28H32O16	[M+H]+	Tamarixetin-3-O-glucoside-7-O-rhamnoside*	Flavonoids	Flavonols	-	1	1.68497e+07	3.73652e+06	2.6444e+06	2.49397e+06	1.18071e+07	3.77878e+06	1.58592e+07	5.22695e+06	2.97493e+07	7.65053e+06	1.73127e+07	8.60786e+06	3.90572e+06	3.54153e+06	1.83293e+07	1.15929e+07	3.44721e+06	7.27183e+06	1.01445e+07	1.18366e+07	1.08841e+07	-	-
Zmyn004676	293.21	113.1	294.219	C18H30O3	[M-H]-	17-Hydroxylinolenic acid	Lipids	Free fatty acids	-	1	27792.1	42806	28047.6	22339.3	35081.7	35073.7	26179.6	60574.3	43296.9	46697.5	31251.2	77736.2	44083.7	42707.9	23353.3	1.19582e+06	32104.5	52371.6	99439.9	87970.5	102099	C16346	ko00592
Lhqp101805	325.09	163.04	324.084	C15H16O8	[M+H]+	Skimmin (7-Hydroxycoumarin-7-O-glucoside)	Lignans and Coumarins	Coumarins	93-39-0	1	339958	382515	589576	202742	458340	344097	503447	523791	440290	468169	451834	347740	556218	366758	322536	153889	378411	439264	329661	382249	342382	-	-
Lmhp009526	515.32	261.22	514.314	C27H46O9	[M+H]+	2-α-Linolenoyl-glycerol-1-O-glucoside*	Lipids	Glycerol ester	-	1	365917	198614	369962	439073	252038	511249	344594	228088	158307	381752	252719	571432	166133	259066	335774	268559	182801	297996	304707	356339	334565	-	-
Walp004752	218.21	88.08	217.204	C12H27NO2	[M+H]+	2-Aminododecane-1,4-diol*	Lipids	Sphingolipids	-	2	497088	228028	613740	739283	692207	1.98317e+06	833642	671929	317704	573516	467364	734335	913575	1.09507e+06	644926	734956	665958	430325	475439	444944	519605	-	-
Wcdp003967	218.21	88.08	217.204	C12H27NO2	[M+H]+	Deacetylclavaminol H*	Others	Others	-	2	497088	228028	613740	739283	692207	1.98317e+06	833642	671929	317704	573516	467364	734335	913575	1.09507e+06	644926	734956	665958	430325	475439	444944	519605	-	-
Wcdp007789	295.23	81.07	294.219	C18H30O3	[M+H]+	(10E,12Z)-9-Oxooctadeca-10,12-Dienoic Acid	Others	Others	-	3	12209.2	16245.5	11253.9	32635.6	11931.6	13954.1	39564.1	57056.7	43231.9	13436.5	13746.9	41589.7	7415.06	47369.5	54240.1	1.33382e+06	49490.9	47081.1	164764	141862	147832	-	-
mws0906	341.12	179.07	342.132	C16H22O8	[M-H]-	Coniferin	Phenolic acids	Phenolic acids	531-29-3	2	3.38546e+06	4.99006e+06	5.19165e+06	8.8605e+06	8.72995e+06	6.86976e+06	8.45585e+06	1.01595e+07	1.27525e+07	1.36461e+07	8.48983e+06	5.56e+06	1.25389e+07	5.5888e+06	9.87918e+06	1.32883e+06	7.93291e+06	1.02285e+07	7.2807e+06	7.83808e+06	8.51531e+06	C00761	ko00940,ko01110
pme3388	189.13	144.1	188.127	C7H16N4O2	[M+H]+	Homoarginine	Amino acids and derivatives	Amino acids and derivatives	156-86-5	2	531766	161919	271126	913514	1.25e+06	395345	543226	433988	926081	829822	1.00604e+06	398345	392050	589354	1.21121e+06	571638	408664	1.55521e+06	794714	905556	790542	C01924	-
Wmzn002116	515.12	353.09	516.127	C25H24O12	[M-H]-	3,5-Dicaffeoylquinic acid	Phenolic acids	Phenolic acids	-	2	312980	520559	483639	516702	522361	564136	727533	702551	333073	449136	413445	315922	387905	478878	399891	414725	601209	575373	457924	502674	536285	-	-
MWSmce498	579.17	271.07	578.164	C27H30O14	[M+H]+	Apigenin-7-O-neohesperidoside (Rhoifolin)*	Flavonoids	Flavones	17306-46-6	3	215676	95007.7	97771.9	38715.5	62702.5	165044	252897	144759	206534	128652	144709	284082	101426	82985.5	82985.5	26744.5	73082.4	134570	146317	170576	153980	C12627	ko00944
MWSHY0098	307.08	139.04	306.074	C15H14O7	[M+H]+	Epigallocatechin	Flavonoids	Flavanols	970-74-1	3	18963.4	11670	6253.17	8024.01	21670	40852.3	76190.2	105248	13340	4681.68	3364.7	15005	49368.3	70594.2	53902.2	0	0	0	12949.7	15005	13340	C12136	ko00941,ko01110
WaYp007695	334.3	242.25	333.288	C18H39NO4	[M+H]+	2-Aminooctadecane-1,16,18,18-tetraol	Lipids	Sphingolipids	-	2	8552.22	19941.4	17539.9	22484.8	21050.6	39072.3	31965.6	37354.6	23292.6	25436.4	15360.3	17564.4	31417.6	44923	29395.9	60217.4	14080.3	11153	19695.4	17794.6	16877.7	-	-
pmb0382	339.09	177.05	338.079	C19H14O6	[M+H]+	O-Feruloyl 4-hydroxycoumarin	Lignans and Coumarins	Coumarins	-	2	1773340	1623340	2006670	1338340	1258340	2155005	1.80311e+06	2153340	1.49033e+06	1153340	1.80906e+06	881670	1941670	2233340	1396670	1048340	1881670	1.9667e+06	1.69862e+06	1510005	1763340	-	-
MWSmce676	149.05	59.01	150.053	C5H10O5	[M-H]-	D-Arabinose*	Others	Saccharides	10323-20-3	2	245761	234862	260782	205655	239528	264265	242635	251657	275218	287825	303840	425563	351414	341433	344005	325346	278703	329858	253854	292511	257695	C00216	ko00040,ko00053,ko00520,ko01100,ko01250
Wdtp003420	357.12	177.05	356.111	C16H20O9	[M+H]+	3,4,5-Trihydroxy-6-[[3-(4-methoxyphenyl)oxiran-2-yl]methoxy]oxane-2-carboxylic acid	Phenolic acids	Phenolic acids	-	1	9.05004e+06	5.90026e+06	4.14612e+06	1.36869e+06	4.90961e+06	4865415	3.53124e+06	3.22638e+06	6.07532e+06	6.83451e+06	5.89816e+06	674339	5.04342e+06	3.34099e+06	2.35851e+06	2.53209e+06	2.99846e+06	2.7552e+06	5.0845e+06	4.36014e+06	4.57603e+06	-	-
mws4174	222.1	138.05	221.09	C8H15NO6	[M+H]+	N-Acetyl-D-mannosamine	Others	Saccharides	7772-94-3	3	22581.7	12094.1	11169.8	22038.9	13528.6	61303.2	22189.4	21626.8	16809.2	15005	17069	29258.2	14820.2	41047.3	19472.3	17433.2	12313.9	10271.8	32780.2	37525.4	32786.6	C00645	ko00520,ko01100,ko01250
MWS1875	143.05	115.05	144.058	C10H8O	[M-H]-	2-Naphthol*	Phenolic acids	Phenolic acids	135-19-3	3	111960	95119.9	97284.9	96679.1	75741.2	77926.9	70093	76582.7	85562.1	85653.7	74612.1	85754	88447.9	82756.4	91459.5	53594.2	84356.7	96053.6	82426.5	96472.2	92277.3	C11713	-
Lmhp001461	229.15	70.07	228.147	C11H20N2O3	[M+H]+	L-Prolyl-L-Leucine	Amino acids and derivatives	Amino acids and derivatives	52899-07-7	2	136900	134962	146933	195618	171360	104522	135499	204607	218024	164635	172983	66670	154249	53340	159682	237343	56670	118192	153779	167138	180547	-	-
Wcdn005416	535.21	355.12	536.226	C27H36O11	[M-H]-	Lyoniresinol-3-O-Alpha-L-Rhamnoside	Lignans and Coumarins	Lignans	-	2	90531.4	19440.1	285287	62602.2	65231.7	93734.2	120229	133210	76259.1	98524.3	73821.8	109624	143783	126270	152423	18563.2	113662	122848	131161	114493	114520	-	-
Wcdp007560	522.35	184.07	521.348	C26H52NO7P	[M+H]+	1-Vaccenoyl-Glycero-3-Phosphocholine*	Others	Others	-	1	4.18267e+06	2.40232e+06	2.91982e+06	2.60759e+06	1.45879e+06	2.07679e+06	3.21382e+06	3.62629e+06	2.21306e+06	2.12769e+06	3.21407e+06	4.86942e+06	925190	1.37309e+06	1.09363e+06	3.63511e+07	3.38094e+06	8.13102e+06	5.29395e+06	6.21708e+06	5.7864e+06	-	-
MWSslk187	771.24	317.07	770.227	C34H42O20	[M+H]+	Typhaneoside*	Flavonoids	Flavones	104472-68-6	1	1.02772e+07	2.94264e+06	3.81122e+06	4.51669e+06	7.1177e+06	4.44753e+06	7.15962e+06	4.84544e+06	1.43566e+07	5.93175e+06	8.79052e+06	9.63732e+06	3.89352e+06	4.50084e+06	9.37298e+06	5.22625e+06	4.69602e+06	6.38066e+06	5.95723e+06	6.77568e+06	6.9393e+06	-	-
Lmhp009187	440.28	299.26	439.27	C20H42NO7P	[M+H]+	LysoPE 15:0*	Lipids	LPE	-	1	648811	646787	918821	395512	291914	291605	1.61854e+06	1.46713e+06	1.48681e+06	459272	706119	1.37431e+06	195852	252217	179397	2.61987e+06	973403	1.1567e+06	799849	930968	830305	-	-
mws1595	163.06	59.01	164.069	C6H12O5	[M-H]-	D-Fucose	Others	Saccharides	3615-37-0	3	155351	102467	68340	86303.3	139486	177466	74779.2	225772	202456	28694.2	58762	94214.4	113767	58554.7	102242	257588	108118	94262.1	202679	212762	236746	C01018	-
mws0120	258.11	104.11	257.103	C8H20NO6P	[M+H]+	Choline Alfoscerate	Lipids	PC	28319-77-9	3	562800	269932	446002	1.44538e+06	561203	1.08984e+06	679381	655442	622695	394541	327073	1.92693e+06	295820	706695	531988	2.20649e+06	650563	647495	721384	778637	847411	C00670	ko00564,ko00565
Lmdn004031	637.21	161.02	638.221	C30H38O15	[M-H]-	Jionoside D	Phenolic acids	Phenolic acids	120406-34-0	3	96614.4	50402.9	211277	112483	115382	133239	150975	147775	98166	105585	94430.9	171798	138707	144844	141921	61299.2	205387	158721	124121	124853	142724	-	-
Hmgp002327	188.07	118.06	187.063	C11H9NO2	[M+H]+	3-amino-2-naphthoic acid*	Alkaloids	Alkaloids	-	1	2.89511e+06	5.69726e+06	5.70366e+06	1.37449e+07	1.02576e+07	8.27387e+06	1.05235e+07	1.02595e+07	2.01128e+07	4.28698e+07	3.27468e+06	2.49804e+06	7.3605e+06	9.65591e+06	2.93423e+07	1.17082e+07	1.18182e+07	1.6684e+07	1.46404e+07	1.31934e+07	1.25155e+07	-	-
Sacn004878	639.19	477.16	640.2	C29H36O16	[M-H]-	Orobanchoside	Phenolic acids	Phenolic acids	-	2	101339	94047.3	104591	11182.2	104265	30702.2	158963	56670	42383.9	180789	71759.1	24549.1	186978	59226.3	64505.3	36670	159313	123402	87044	88630.6	76182.3	-	-
Wcfn003882	371.1	121.03	372.106	C16H20O10	[M-H]-	(2S,3S,4S,5R,6R)-6-(3-benzoyloxy-2-hydroxypropoxy)-3,4,5-trihydroxyoxane-2-carboxylic acid	Others	Others	-	1	424276	540376	495348	537451	558301	627383	731847	756524	530426	745997	595762	702547	439392	679923	529767	439322	373356	441425	488523	562043	565640	-	-
MW0015479	311.22	293.21	310.214	C18H30O4	[M+H]+	12(13)Ep-9-KODE	Lipids	Free fatty acids	-	3	79519	68268.7	78227.6	51860.3	52331.5	19537.8	62379.7	72877.3	75094.7	62159.8	70896.1	107601	49573.4	21963.7	12180.1	3.95464e+06	92685	244021	563390	523574	479039	-	-
Lsjp211284	415.32	271.2	414.313	C27H42O3	[M+H]+	Spirost-5-en-3-ol (Diosgenin)	Steroids	Steroid	512-04-9	1	152896	87170.3	117319	165573	97329	132480	91284.4	273178	464015	227297	136935	138205	68224.7	88254.3	46620.1	7.16458e+06	428279	262543	1.55786e+06	1.83046e+06	1.67917e+06	C08898	-
Hmqn003268	303.05	151.03	304.058	C15H12O7	[M-H]-	5,7,3',4',5'-Pentahydroxydihydroflavone	Flavonoids	Flavanones	-	3	21297.3	16056.8	14455.3	17354.2	22312	38888.8	19438.2	81763.1	50773.5	13667.9	24953.5	102967	20392.7	24347.6	34073.9	18670.4	79537.6	22917.8	30585.9	35906.2	32751.8	-	-
Lmfp002421	773.21	303.05	772.206	C33H40O21	[M+H]+	Quercetin-3-O-[rhamnosyl(1→2)glucosyl]-5-O-glucoside*	Flavonoids	Flavonols	-	1	649206	414470	426986	234528	1.05593e+06	371809	1.51273e+06	628311	1.13234e+06	912182	1.20834e+06	374309	579558	449438	1.285e+06	336992	412114	632231	622620	732441	690009	-	-
mws2367	299.11	119.05	300.121	C14H20O7	[M-H]-	Salidroside	Phenolic acids	Phenolic acids	10338-51-9	1	1.52697e+06	1.60331e+06	1.49315e+06	572704	802569	716133	1.64276e+06	599385	694427	1.44024e+06	734065	681578	2.48156e+06	1.5298e+06	867717	435335	1.45309e+06	1.14703e+06	1.16633e+06	1.03675e+06	1.21643e+06	C06046	ko00350,ko01100
mws0254	156.08	110.07	155.07	C6H9N3O2	[M+H]+	L-Histidine	Amino acids and derivatives	Amino acids and derivatives	71-00-1	3	2.68227e+06	6.06997e+06	2.88841e+06	1.89641e+07	1.39668e+07	3.72162e+06	4.82887e+06	4.57621e+06	2.06648e+07	2.13617e+07	1.64745e+07	3.03736e+06	4.14945e+06	5.5087e+06	1.34929e+07	4.93282e+06	8.34118e+06	2.25698e+07	1.15792e+07	1.08091e+07	9.83403e+06	C00135	ko00340,ko00410,ko00470,ko00970,ko01100,ko01110,ko01230,ko02010
Lakp003115	313.09	151.04	312.084	C14H16O8	[M+H]+	5-O-β-D-Glucopyranosyl-3-hydrobenzo(b)fu-ran-2-one	Phenolic acids	Phenolic acids	-	2	110906	182608	135739	21670	96800.1	71649.1	131286	135378	87213.7	91150	91068.9	37621.6	136643	103631	67538.9	66670	125616	56146	112650	121504	103160	-	-
pme1816	353.09	191.06	354.095	C16H18O9	[M-H]-	Neochlorogenic acid (5-O-Caffeoylquinic acid)*	Phenolic acids	Phenolic acids	906-33-2	1	3.67079e+06	1.48656e+06	742084	147389	4.10126e+06	1.23256e+06	2.81841e+06	1.86214e+06	5.15413e+06	2.39045e+06	3.7574e+06	386555	1.63385e+06	940438	4.8797e+06	308150	288364	1.76311e+06	2.10231e+06	2.47556e+06	2.27347e+06	C17147	-
Lmmn003398	489.11	285.04	490.111	C23H22O12	[M-H]-	Kaempferol-3-O-(6''-O-acetyl)glucoside	Flavonoids	Flavonols	-	3	1.30603e+06	113667	12002.4	29711.3	445289	120005	1.11955e+06	147509	2.81386e+06	438503	861189	218418	71493.3	81670	1.59049e+06	1.31977e+06	35963.5	225362	518353	575288	610508	-	-
Wcdp010388	591.14	531.13	590.137	C38H22O7	[M+H]+	4'-hydroxyanigorootin	Others	Others	-	3	10246.2	68242.5	199812	15249.6	81359	17820.8	37945.5	93088	132663	423450	11607.7	745.468	41931.6	95682.1	11124.8	14702.9	4236.34	5354.78	77542.9	78212.7	89453	-	-
Lmbn001162	339.07	177.02	340.079	C15H16O9	[M-H]-	Esculetin-7-O-glucoside*	Lignans and Coumarins	Coumarins	-	1	1.65667e+06	978665	1.1228e+06	322257	2.10429e+06	673424	1.0832e+06	1.31607e+06	3.02915e+06	2.21119e+06	3.12014e+06	623615	1.69415e+06	1.22755e+06	3.18634e+06	2.52466e+06	939975	1.60177e+06	1.50645e+06	1.57545e+06	1.7623e+06	-	-
Yaap009385	415.21	119.09	414.204	C24H30O6	[M+H]+	Myrtucommulone B	Others	Others	54247-23-3	1	8.46866e+06	9.86717e+06	9.82775e+06	1.60536e+07	1.63446e+07	8.2382e+06	1.38501e+07	1.10719e+07	7.19582e+06	1.3792e+07	8.69254e+06	2.30198e+07	1.61566e+07	2.051e+07	1.45774e+07	1.37675e+07	8.71877e+06	1.17132e+07	1.00084e+07	8.78008e+06	8.64718e+06	-	-
pme3017	104.07	58.07	103.063	C4H9NO2	[M+H]+	2-Aminoisobutyric acid*	Organic acids	Organic acids	62-57-7	2	609453	544591	514932	806668	640814	599009	673854	803930	806525	1.2122e+06	970493	711238	430747	507076	791467	5.14032e+06	965434	2.04132e+06	1.2835e+06	1.24872e+06	1.09677e+06	C03665	-
mws1329	463.09	301.04	464.096	C21H20O12	[M-H]-	Quercetin-7-O-glucoside	Flavonoids	Flavonols	491-50-9	1	1.22921e+07	835553	956824	1.07016e+06	4.95647e+06	1.13179e+06	1.4197e+07	1.11811e+06	3.5197e+07	2.17328e+06	6.85012e+06	8.07358e+06	746101	1.07725e+06	1.33239e+07	5.43261e+06	1.22343e+06	2.89226e+06	7.23621e+06	8.48667e+06	8.21066e+06	C12639	-
pmb0789	332.13	152.07	331.127	C14H21NO8	[M+H]+	Pyridoxine-5'-O-glucoside	Others	Vitamin	-	3	617159	881732	870966	472262	670202	781776	577408	476790	838542	612974	734062	412266	854142	598349	415725	199685	428374	803601	742586	752063	645632	C03996	-
Layp002880	341.09	179.03	340.079	C15H16O9	[M+H]+	5,7-Dihydroxychromone glucoside	Others	Chromone	-	1	256010	161146	142720	70255	305528	84372	149626	175576	459340	298177	398377	117199	273414	201242	500744	324851	145797	239301	268282	248717	227292	-	-
Lajp005820	581.18	419.13	580.179	C27H32O14	[M+H]+	Gardenin A glucoside	Flavonoids	Flavones	-	2	79987.4	89073.9	84769.1	38143	100717	67205.1	94632.9	142665	159551	207571	124497	80690.4	195444	124678	233615	80659.7	87266.5	134956	123425	104734	117260	-	-
pmb0881	478.29	337.27	477.286	C23H44NO7P	[M+H]+	LysoPE 18:2	Lipids	LPE	-	2	2.98769e+06	2.47694e+06	2.68345e+06	2.64442e+06	1.70157e+06	1.9308e+06	4.35733e+06	5.142e+06	5.81268e+06	2.9642e+06	3.46989e+06	7.63483e+06	1.63456e+06	1.73891e+06	1.96669e+06	1.19497e+07	5.3811e+06	7.41183e+06	3.96325e+06	4.43858e+06	4.67083e+06	-	-
Lmbn005443	293.21	235.17	294.219	C18H30O3	[M-H]-	13-KODE; (9Z,11E)-13-Oxooctadeca-9,11-dienoic acid*	Lipids	Free fatty acids	54739-30-9	1	13059.2	13179	9665.43	6660.44	6917.18	7853.98	9060.92	9225.01	10200.7	14917.9	8856.6	15625.4	5547.28	6354.7	6090.42	300471	9338.38	27754	26916.9	27989.9	23802.4	C14765	ko00591
MW0109387	311.13	59.01	252.122	C11H16N4O3	[M+CH3COO]-	Prolylhistidine	Amino acids and derivatives	Amino acids and derivatives	-	3	1.61848e+06	2.09266e+06	1.69072e+06	1.07216e+06	1.87143e+06	1.44433e+06	1.74621e+06	1.84466e+06	2.02267e+06	2.27267e+06	1.85542e+06	702982	2.12657e+06	1.46764e+06	1.78431e+06	2.27904e+06	1.62152e+06	1.78991e+06	1.48727e+06	1.50519e+06	1.72167e+06	-	-
Lmbn006210	305.25	59.01	306.256	C20H34O2	[M-H]-	Dihomo-gamma-linolenic acid; (8Z,11Z,14Z)-Icosatrienoic acid*	Lipids	Free fatty acids	1783-84-2	1	253750	252701	217661	215042	197073	234007	251741	237371	259932	211612	230321	196991	215842	218957	240787	123218	262716	240739	453092	404273	386577	C03242	ko00591,ko01040,ko01100
Lakn001671	329.09	123.05	330.095	C14H18O9	[M-H]-	2-β-D-Glucopyranosyloxy-5-hydroxy-phenylacetic acid	Phenolic acids	Phenolic acids	-	2	956768	781211	870727	694415	812047	868244	1.02073e+06	851007	1.02326e+06	1.04531e+06	953008	1.09958e+06	947205	1.00935e+06	960408	824696	897895	1.1023e+06	930604	839135	991344	-	-
pmn001671	547.17	223.1	548.174	C23H32O15	[M-H]-	Furanofructosyl-α-D-(6-mustard acyl)glucoside	Phenolic acids	Phenolic acids	-	2	1.04372e+06	1.37374e+06	1.12783e+06	435774	808574	732862	1.15232e+06	915833	619396	1.04011e+06	1.07598e+06	212199	1.11637e+06	1.08277e+06	876682	126716	1.37941e+06	791005	758428	839809	896512	-	-
pmb0468	178.05	161.03	177.046	C6H11NO3S	[M+H]+	N-Formyl-L-Methionine	Amino acids and derivatives	Amino acids and derivatives	4289-98-9	3	317089	235108	198890	1.29101e+06	427933	275407	1.5945e+06	232131	439904	258915	435747	372674	1.04983e+06	585317	255645	8056.1	183026	213255	255568	301684	286370	C03145	ko00270
HX1366	147.04	91.05	146.037	C9H6O2	[M+H]+	coumarin	Lignans and Coumarins	Coumarins	-	1	1.89379e+07	1.92508e+07	2.46014e+07	1.91346e+07	2.15206e+07	1.90823e+07	1.7324e+07	1.70175e+07	1.15347e+07	1.65262e+07	1.71534e+07	2.31804e+07	1.7036e+07	1.82969e+07	1.95867e+07	1.53481e+07	1.85666e+07	2.02959e+07	2.00874e+07	1.79805e+07	1.70978e+07	-	-
Wccp003405	346.17	187.11	345.158	C19H23NO5	[M+H]+	[(1S,12S,14R)-9-hydroxy-11-oxa-4-azatetracyclo[8.6.1.01,12.06,17]heptadeca-6(17),7,9,15-tetraen-14-yl](3R)-3-hydroxybutanoate	Alkaloids	Alkaloids	-	2	29465.9	26015	19726.7	58051.2	33922.9	11559.6	16064	46418.2	26803.2	21509.4	39523.7	45816.6	18838.4	29604.4	41399.2	110745	32155.4	38723.1	48389.4	54607.7	46689.4	-	-
Zjbp081703	577.37	271.2	576.366	C33H52O8	[M+H]+	3-hydroxy-5,20-diene-26 furostanol-Glc	Steroids	Steroidal saponins	-	1	1.731e+06	922899	988680	1.99066e+06	1.25198e+06	2.03718e+06	2.02436e+06	1.55304e+06	1.56435e+06	1.26006e+06	1.77932e+06	2.45136e+06	1.00304e+06	1.48643e+06	1.15273e+06	844848	1.36729e+06	1.2383e+06	1.45451e+06	1.24379e+06	1.43307e+06	-	-
Lhqp102841	377.14	197.08	376.137	C16H24O10	[M+H]+	8-Hydroxy-10-hydrosweroside	Others	Others	-	2	637995	336586	265345	379846	695241	609447	500943	446940	999471	541459	715902	646538	374859	440275	620348	180812	282488	452772	606745	562541	665279	-	-
Hmcp001829	593.15	88.99	594.158	C27H30O15	[M-H]-	2-(3,4-dihydroxyphenyl)-5-hydroxy-3,7-bis[[(2S,3R,4R,5R,6S)-3,4,5-trihydroxy-6-methyloxan-2-yl]oxy]chromen-4-one	Flavonoids	Flavonols	28638-13-3	3	312988	228057	323590	173594	165554	218248	207288	279248	343130	259286	212925	349373	563631	418260	329943	286984	408129	504035	366267	333932	309691	-	-
Lmlp001118	448.2	286.15	447.189	C23H29NO8	[M+H]+	3'-Glucosyl-6,7-dihydroxy-N-methyl-benzyltetrahydroisoquinoline	Alkaloids	Isoquinoline alkaloids	-	3	2.22974e+06	3.24906e+06	387154	180269	3.06437e+06	363368	1.89661e+06	1.3889e+06	2.17941e+06	2.96225e+06	2.06312e+06	51147.6	900248	525135	633877	973408	269948	703811	1.23166e+06	1.33508e+06	1.45846e+06	-	-
Lmgn002250	677.17	191.06	678.18	C31H34O17	[M-H]-	Dicaffeoylquinic acid-O-glucoside	Phenolic acids	Phenolic acids	-	3	29621	43558.4	72636.7	90254.3	76144.7	63595.9	55039.3	94753.7	48297.4	47583.7	79678.2	31784.4	35005	72617.1	121133	14581.4	98248.3	94781.6	55072.6	49366.5	58480.1	-	-
Lmhp008763	452.28	311.26	451.27	C21H42NO7P	[M+H]+	LysoPE 16:1(2n isomer)*	Lipids	LPE	-	1	101683	98621.7	109788	63686.3	56173.4	75811.6	214787	211625	172401	95439	139863	148506	32914.8	5893.55	13030	416109	140536	224524	115142	128074	136451	-	-
Lmmn002274	521.2	359.15	522.21	C26H34O11	[M-H]-	Isolariciresinol-9'-O-glucoside*	Lignans and Coumarins	Lignans	63358-12-3	2	86316.6	164009	172047	73281	94168.9	43541.4	85111.9	132664	92273.7	150151	114893	60039.8	140422	110475	117967	125823	115330	131498	104019	103481	119788	-	-
MWSHY0100	435.09	303.06	434.085	C20H18O11	[M+H]+	Avicularin(Quercetin-3-O-α-L-arabinofuranoside)*	Flavonoids	Flavonols	572-30-5	3	364365	82274.3	41717.2	87816	228872	109959	724321	131224	1.15789e+06	234200	359586	291138	82237.7	166412	611908	99865.3	111510	184245	307302	335070	282658	-	-
MW0110297	281.15	245.13	280.142	C14H20N2O4	[M+H]+	Tyrosyl-Valine	Amino acids and derivatives	Amino acids and derivatives	17355-09-8	3	227663	199657	233550	63451.7	160771	100804	236728	139026	160670	206446	168442	79332.9	315661	150959	197854	146564	177878	192972	195175	205842	173816	-	-
pma1751	286.09	124.04	285.085	C12H15NO7	[M+H]+	N-(beta-D-Glucosyl)nicotinate*	Others	Vitamin	-	1	1.2383e+06	1.40968e+06	451229	263313	2.74507e+06	341575	4.06311e+06	3.11682e+06	3.14655e+06	3.80322e+06	4.18644e+06	197836	1.81473e+06	762473	916864	2.80265e+06	350981	1.55165e+06	1.73514e+06	1.57785e+06	1.46485e+06	-	-
mws2124	154.98	78.96	155.982	C2H5O6P	[M-H]-	2-Phosphoglycolate	Organic acids	Organic acids	13147-57-4	3	294539	315657	283167	263018	247055	255373	217071	231919	216476	160833	271091	235201	245287	217663	226522	268039	279602	227029	296961	262197	253171	-	-
mws0677	219.11	160.08	218.106	C12H14N2O2	[M+H]+	N-Acetyl-5-hydroxytryptamine	Alkaloids	Plumerane	1210-83-9	3	168186	219934	188472	181758	257801	201119	161620	193318	272171	512638	199996	152193	232447	191788	224017	141184	181683	199323	213034	188469	181342	C00978	ko00380,ko01100,ko01110
mws0255	112.05	95.02	111.043	C4H5N3O	[M+H]+	Cytosine	Nucleotides and derivatives	Nucleotides and derivatives	71-30-7	3	157931	150956	155423	262795	165543	131950	93673.6	86065.2	140202	164798	191534	170445	100016	126137	103665	21265.5	129454	234512	193657	163106	181003	C00380	ko00240,ko01100,ko01232
Lcgn000234	339.07	177.02	340.079	C15H16O9	[M-H]-	davidioside C	Phenolic acids	Phenolic acids	-	1	1.57279e+06	918527	1.09041e+06	416826	2.51056e+06	585821	1.03244e+06	1.20683e+06	2.96817e+06	2.1947e+06	2.89381e+06	527344	1.92443e+06	1.33945e+06	3.26288e+06	2.61726e+06	1.12351e+06	1.73798e+06	1.46586e+06	1.48031e+06	1.70271e+06	-	-
Cmbp005523	417.12	163.04	416.111	C21H20O9	[M+H]+	1,3-O-Dicaffeoylglycerol	Phenolic acids	Phenolic acids	-	3	1670	9183.67	10005	3487.02	5005	11262.3	6931.39	5207.2	13340	11670	3575.14	1695.25	5005	18504.6	9856.04	10005	4336.06	5071.07	7713.21	6670	6670	-	-
Hmcp002399	509.13	347.07	508.122	C23H24O13	[M+H]+	Limocitrin-3-O-glucoside	Flavonoids	Flavonols	-	3	1.01149e+06	533033	464155	598719	730161	990499	1.07037e+06	1.01039e+06	1.06162e+06	831452	1.11532e+06	1.77995e+06	805749	689468	1.0386e+06	538102	623765	1.50665e+06	784087	931596	862938	-	-
Wbmn002081	351.08	315.11	352.095	C20H16O6	[M-H]-	Negundin A	Lignans and Coumarins	Lignans	-	1	8.84158e+06	8.57755e+06	8.39543e+06	305495	5.5509e+06	2.7045e+06	9.46576e+06	1.17628e+06	3.24297e+06	6.50923e+06	4.63433e+06	2.28017e+06	1.43724e+07	7.46366e+06	3.06149e+06	189283	8.35423e+06	8.89267e+06	6.95106e+06	6.50529e+06	7.70634e+06	-	-
Lmjn003562	693.2	175.04	694.211	C32H38O17	[M-H]-	3,6'-Diferuloylsucrose	Phenolic acids	Phenolic acids	107172-40-7	3	113478	89029.4	216791	180419	148042	125901	180409	159989	165458	162376	112939	247847	213939	171518	165698	81595	170117	200273	130984	153341	151956	-	-
WaYp006462	290.27	228.23	289.262	C16H35NO3	[M+H]+	2-Aminohexadecane-1,5,15-triol	Lipids	Sphingolipids	-	2	538873	454665	622298	693898	838006	732440	750063	722671	325852	622509	406336	694876	698107	832861	731894	596744	519771	538122	557585	496078	472667	-	-
MWSHY0136	449.11	287.06	448.101	C21H20O11	[M+H]+	Kaempferol-3-O-glucoside (Astragalin)*	Flavonoids	Flavonols	480-10-4	2	8.34988e+06	5.73261e+06	7.31756e+06	5.47005e+06	8.36695e+06	5.43528e+06	9.2503e+06	6.17148e+06	2.03623e+07	5.71051e+06	8.24523e+06	8.27433e+06	7853570	6.37035e+06	1.09119e+07	5.93137e+06	8.63247e+06	1.24095e+07	8.71485e+06	7.48843e+06	8.74816e+06	C12249	ko00944,ko01110
Lmmp003091	611.16	303.05	610.153	C27H30O16	[M+H]+	Quercetin-3-O-(4''-O-glucosyl)rhamnoside*	Flavonoids	Flavonols	59262-54-3	1	5.46119e+06	2.29411e+06	2.08956e+06	2.19191e+06	5.3409e+06	2.7142e+06	6.59894e+06	3.06634e+06	8.61306e+06	5.60803e+06	6.60683e+06	4.32549e+06	2.55594e+06	2612279	6.6696e+06	2.21795e+06	2.85795e+06	4.36579e+06	4.23534e+06	4.74196e+06	5.03339e+06	C17563	-
pmb0774	177.1	160.08	176.095	C10H12N2O	[M+H]+	N-Hydroxytryptamine*	Alkaloids	Plumerane	-	1	5.03365e+07	4.05017e+07	2.8784e+07	4.75058e+07	5.2714e+07	4.45608e+07	6.64442e+07	4.40936e+07	8.75485e+07	5.11483e+07	5.37148e+07	3.98383e+07	4.11931e+07	5.16201e+07	1.25496e+07	1.80129e+06	3.04514e+07	4.46629e+07	4.30959e+07	4.79475e+07	4.04636e+07	C17203	ko00380,ko01100
pme2024	177.1	160.08	176.095	C10H12N2O	[M+H]+	Serotonin; 5-Hydroxytryptamine*	Alkaloids	Plumerane	50-67-9	1	5.03365e+07	4.05017e+07	2.8784e+07	4.75058e+07	5.2714e+07	4.45608e+07	6.64442e+07	4.40936e+07	8.75485e+07	5.11483e+07	5.37148e+07	3.98383e+07	4.11931e+07	5.16201e+07	1.25496e+07	1.80129e+06	3.04514e+07	4.46629e+07	4.30959e+07	4.79475e+07	4.04636e+07	C00780	ko00380,ko01100,ko01110
Wasn005224	417.18	331.18	418.184	C19H30O10	[M-H]-	Hydroxygeranylmalonyl glucose	Others	Others	-	2	102473	121011	185318	13340	90231.8	51006.8	104144	111130	157975	58515.6	98017.2	20005	91935.7	56613.3	116822	160060	96553.5	117445	104298	118804	123519	-	-
MWS1983	343.12	89.03	344.132	C12H24O11	[M-H]-	Maltitol	Others	Saccharides	585-88-6	3	118991	125574	247020	240685	82137	156563	243907	143581	140997	359194	125151	193422	325411	152003	424375	356697	245005	129332	135194	152916	160511	-	-
Zmyn000110	258.04	78.96	259.046	C6H14NO8P	[M-H]-	D-Glucosamine 1-phosphate	Others	Saccharides	2152-75-2	3	121691	125120	134249	432666	416931	451365	291065	297524	282321	137716	167660	159406	558667	476562	585054	514790	441373	337916	330353	302735	360276	C06156	ko00520,ko01100,ko01250
Hagn007569	401.18	59.01	402.132	C21H22O8	[M-H]-	5,6,7,3',4',5'-hexanmethoxyflavone	Flavonoids	Flavones	-	2	320141	128533	330157	364270	241300	253163	241841	257974	126655	287676	196808	342094	246808	377263	324214	182959	183377	283889	218168	252097	256906	-	-
Wasn000528	337.08	277.06	338.085	C12H18O11	[M-H]-	2-O-α-D-Glucopyranosyl-L-ascorbic acid	Others	Vitamin	129499-78-1	2	1.07303e+06	1.36915e+06	945764	474702	1.59381e+06	576238	1.23932e+06	1.15609e+06	1.38829e+06	1.36582e+06	1.55556e+06	292139	1.19591e+06	747041	1.4839e+06	1.10391e+06	801908	1.10446e+06	1.0734e+06	983328	1.17133e+06	C18339	-
Lmmp003109	305.1	139.04	304.095	C16H16O6	[M+H]+	3'-O-Methyl-epicatechin	Flavonoids	Flavanols	76549-34-3	3	90648.4	30640.6	43666.7	38009.4	38861.1	58293.1	57352.4	37010.2	37020.7	32384.2	40707.1	118423	35283.2	43638.2	25909.8	4625.33	55504.4	70318.6	52011.8	45348.8	44413.9	-	-
pmb1912	474.17	327.12	473.166	C20H23N7O7	[M+H]+	10-Formyltetrahydrofolic Acid	Alkaloids	Alkaloids	2800-34-2	3	82391.8	87133.7	57478.2	93427.8	92281.7	133340	89948	74848.5	85330	116852	122223	80138.7	125754	96966.7	114673	92821.5	91687	100858	104922	94575.3	88220	C00234	ko00670,ko00970,ko01100,ko01200,ko01240
Lmsn004162	477.1	169.01	478.111	C22H22O12	[M-H]-	1-O-Galloyl-2-O-p-Coumaroyl-β-D-glucose	Phenolic acids	Phenolic acids	94356-18-0	3	36097.4	21560	30005	27627.1	9434.03	22908	26936.7	30005	18425.2	15687.2	10571.2	41410.2	18184	8088.04	15104.8	16601.8	28340	20887	51670	43413.4	49111.8	-	-
pme3732	244.09	112.05	243.085	C9H13N3O5	[M+H]+	Cytidine	Nucleotides and derivatives	Nucleotides and derivatives	65-46-3	3	67440.3	65299.4	54654.7	38270	41403.9	29501	40073.9	43799	44453	77918.2	53340	102031	35781.5	18462.2	42917.6	486005	42503.4	52956.1	65766.9	64762.6	75702.9	C00475	ko00240,ko01100,ko01232,ko02010
Wchn003509	359.1	239.06	360.106	C15H20O10	[M-H]-	Syringoyl-D-Glucose	Phenolic acids	Phenolic acids	-	2	559335	798644	786822	408801	919044	692108	704043	824781	651552	921461	938196	410305	751698	758878	993202	919587	802601	920404	673899	699501	794563	-	-
Lmbn013410	205.16	189.13	206.167	C14H22O	[M-H]-	2,4-Di-Tert-Butylphenol*	Phenolic acids	Phenolic acids	96-76-4	1	303313	303357	277194	316960	322430	387174	335061	301519	280662	315116	284222	432287	403330	367871	362156	239697	249105	316788	290123	243501	263572	-	-
Lmln010063	205.16	189.13	206.167	C14H22O	[M-H]-	2,6-Di-tert-butylphenol*	Phenolic acids	Phenolic acids	128-39-2	1	303313	303357	277194	316960	322430	387174	335061	301519	280662	315116	284222	432287	403330	367871	362156	239697	249105	316788	290123	243501	263572	-	-
MWSHY0077	287.06	137.02	286.048	C15H10O6	[M+H]+	Fisetin	Flavonoids	Flavonols	528-48-3	3	30552.4	64412.3	126670	41733.1	35005	66670	75005	63341.1	61654.2	59525.9	65005	18276.7	67826.4	38639.6	18907.1	29146	68864.6	51670	56670	58340	49276.7	C10041	-
Lmgn002253	695.2	353.09	696.19	C31H36O18	[M-H]-	Syringoylcaffeoylquinic acid-D-glucose	Phenolic acids	Phenolic acids	-	1	6.85023e+06	6.82182e+06	7.40485e+06	5.69356e+06	7.24837e+06	7.05086e+06	7.6054e+06	8.57773e+06	3.51147e+06	1.20582e+07	9.42135e+06	9.45248e+06	1.29565e+07	9.48424e+06	1.05784e+07	1.91045e+06	2.73599e+06	1.0328e+07	8.51564e+06	8.48268e+06	9.86543e+06	-	-
mws2608	222.1	84.05	221.09	C8H15NO6	[M+H]+	N-Acetyl-D-galactosamine	Others	Saccharides	1811-31-0	3	922133	820856	827256	818595	712170	712557	828972	834380	771038	880367	760762	740358	760362	777390	854995	734367	712720	761034	826142	809215	699783	C01132	ko00052,ko00520,ko01100,ko01250
pmb0645	627.19	465.2	626.185	C28H34O16	[M+H]+	Hesperetin-6-C-glucoside-7-O-glucoside	Flavonoids	Flavonols	-	3	616775	336544	130884	144743	995084	213332	1.57518e+06	400819	1.55969e+06	614997	1.2947e+06	111387	281142	80075.3	1.0211e+06	878995	186670	338204	592967	606357	695396	-	-
mws1051	399.14	250.09	399.144	C15H23N6O5S+	[M]+	S-Adenosylmethionine	Amino acids and derivatives	Amino acids and derivatives	485-80-3	3	168770	228710	184683	277540	379896	157873	162588	196682	270158	163131	183106	144130	78340	69686.3	168900	248049	206087	190895	236461	211902	198998	-	-
MWSHY0019	611.2	303.09	610.19	C28H34O15	[M+H]+	Hesperetin-7-O-neohesperidoside(Neohesperidin)	Flavonoids	Flavanones	13241-33-3	3	5.12409e+06	886514	994611	1.20444e+06	4.50799e+06	1.31291e+06	4.31396e+06	1.4102e+06	9.7833e+06	2.60412e+06	4.16305e+06	2.51963e+06	1.05306e+06	1.2987e+06	5.52076e+06	884563	1.21185e+06	1.92196e+06	3.03864e+06	3.04377e+06	2.59914e+06	C09806	ko00941
Lamp005493	339.17	131.05	338.163	C20H22N2O3	[M+H]+	4-Hydroxypyramidatine	Alkaloids	Phenolamine	-	2	139636	932322	674493	205352	729227	654374	677790	1.08141e+06	997417	596744	383284	42422.5	395066	433322	764404	1.16422e+06	1.22311e+06	901794	711798	758526	635794	-	-
Zmmp000606	148.1	84.08	147.089	C6H13NO3	[M+H]+	2-Amino-4-hydroxy-3-methylpentanoic acid	Amino acids and derivatives	Amino acids and derivatives	-	2	3192235	8.7328e+06	6.92535e+06	2426670	1.19129e+07	1.21735e+06	2716780	1693340	2445005	7.02912e+06	9689427	958340	8.17843e+06	2919115	7.00666e+06	6.17442e+06	5.90008e+06	3355685	8.70613e+06	7.561e+06	7.44304e+06	-	-
Lmzn001961	437.11	311.08	438.116	C20H22O11	[M-H]-	Loquatoside	Flavonoids	Flavanones	74046-15-4	3	47797.1	82899.2	54817.6	52591.8	66811	46430.6	71544.4	64644.3	45581.6	62538.8	54808.1	36468.3	89233.7	80093.8	59793.2	23981.3	62528.7	73776.5	71529.5	71662.1	61150.4	-	-
Wtmp012979	587.37	587.37	586.366	C38H50O5	[M+H]+	4-hydroxy-3-(3-hydroxybenzoyl)-8-methyl-1,5,7-tris(3-methylbut-2-en-1-yl)-8-(4-methylpent-3-en-1-yl)bicyclo[3.3.1]non-3-ene-2,9-dione	Others	Ketone compounds	-	2	17508.5	9714	11418.5	8541.76	17062.2	13864.8	20321.5	21169.5	8997.27	13403.2	8568.94	6844.5	10081.8	10175.5	12024.2	24471.7	9799.16	10374.3	9834.39	10948.8	9198.83	-	-
MWS4295	299.26	253.25	300.266	C18H36O3	[M-H]-	DL-2-hydroxystearic acid*	Lipids	Free fatty acids	629-22-1	2	294190	358481	412123	300484	303115	366205	428347	442778	326233	382276	342831	296986	481926	683758	599815	680020	497441	401057	335597	400575	363655	-	-
mws0913	447.09	285.04	448.101	C21H20O11	[M-H]-	Kaempferol-3-O-galactoside (Trifolin)	Flavonoids	Flavonols	23627-87-4	1	509583	50137.4	152327	99488.8	325116	105873	556284	100303	1.94765e+06	137444	307076	433367	66870.3	129398	757149	848720	131254	153561	465135	408604	393903	C12626	ko00944,ko01110
Zmcn004206	771.18	609.14	772.185	C36H36O19	[M-H]-	kaempferol-3-caffeoyldiglucoside	Flavonoids	Flavonols	-	3	395168	345774	211103	134334	467350	194467	770448	368783	595392	513377	528507	100103	357878	199890	556511	272091	231024	267961	362947	334762	399899	-	-
pmb2406	510.36	184.07	509.348	C25H52NO7P	[M+H]+	LysoPC 17:0*	Lipids	LPC	50930-23-9	2	84057.4	179572	136801	40722.6	49988.8	38023.3	108541	123428	144756	116775	140212	119383	53926.5	54255	40155.1	714705	132010	176929	125888	149984	143646	-	-
Hamp011640	256.26	102.09	255.256	C16H33NO	[M+H]+	Hexadecanamide	Alkaloids	Alkaloids	629-54-9	1	2.13067e+07	2.77206e+07	2.19073e+07	2.53582e+07	2.35055e+07	2.14278e+07	1.92974e+07	1.66322e+07	2.00693e+07	1.79893e+07	2.00335e+07	2.732e+07	2.11705e+07	2.27574e+07	1.7169e+07	1.79706e+07	2.06224e+07	1.61825e+07	1.24212e+07	1.18247e+07	1.04108e+07	-	-
MWSHY0050	595.17	287.05	594.159	C27H30O15	[M+H]+	Kaempferol-3-O-rutinoside(Nicotiflorin)*	Flavonoids	Flavonols	17650-84-9	1	4.0284e+07	1.35669e+07	1.36496e+07	2.1488e+07	4.38122e+07	2.49766e+07	3.67231e+07	1.47065e+07	8.05617e+07	2.56204e+07	3.89656e+07	3.36486e+07	1.7745e+07	1.7387e+07	4.42202e+07	3.56758e+07	2.21301e+07	2.78186e+07	3.13602e+07	3.75057e+07	3.42725e+07	C21833	ko00944,ko01110
pme2879	141.03	123.02	142.038	C5H6N2O3	[M-H]-	5-Hydroxymethyluracil	Nucleotides and derivatives	Nucleotides and derivatives	4433-40-3	3	123707	137313	143087	87522.1	106037	127966	80967	102895	76990.1	109292	70761.6	68752.8	104951	119565	62858.9	47442.5	78141.4	119565	105792	97391.4	116412	C03088	-
Hmlp003185	681.17	287.05	680.159	C30H32O18	[M+H]+	Luteolin-7-O-(6''-malonyl)glucoside-5-O-rhamnoside	Flavonoids	Flavones	-	3	1.29007e+06	156381	70535.7	33019	699596	92041.1	486879	318172	2.49455e+06	511759	1.11797e+06	33543.9	203585	83269.6	1.70726e+06	604239	50441.7	337586	607982	657582	726448	-	-
mws0884	328.05	134.05	329.053	C10H12N5O6P	[M-H]-	Cyclic 3',5'-Adenylic acid	Nucleotides and derivatives	Nucleotides and derivatives	60-92-4	3	82578.4	91838.6	75124.9	78961.8	50861.8	53920.3	58910.7	86167	55511.1	127631	122218	73313.5	45522.9	53434	57116.4	1.0717e+06	108459	79524.2	113329	133856	117291	C00575	ko00230,ko01100
pme1119	269.09	137.05	268.081	C10H12N4O5	[M+H]+	Inosine	Nucleotides and derivatives	Nucleotides and derivatives	58-63-9	3	160182	156370	159171	321266	236874	284087	313907	356886	509475	290979	242460	226140	220649	324732	397077	833174	286341	369846	353292	330341	295093	C00294	ko00230,ko01100,ko01232,ko02010
Zmhp005586	611.16	303.05	610.153	C27H30O16	[M+H]+	Rhodiosin	Flavonoids	Flavonols	86831-54-1	3	4.39454e+06	958116	856686	1.00692e+06	3.69167e+06	1.03759e+06	4.20149e+06	1.30904e+06	8.94735e+06	2.14107e+06	4.42005e+06	2.06605e+06	1.03116e+06	1.22463e+06	4.28719e+06	838914	1.0565e+06	1.94828e+06	2.38912e+06	2.86146e+06	2.62894e+06	-	-
Wbmp002283	146.06	118.06	145.053	C9H7NO	[M+H]+	Α-hydroxyquinoline	Alkaloids	Alkaloids	-	1	32727.6	60226.1	71587.1	121453	97633.6	60463.6	99843.3	106714	192915	518860	36676.8	4158.08	65314.9	97590.6	309845	115817	93670.8	176236	158368	134683	137497	-	-
Lmbn005662	295.23	171.1	296.235	C18H32O3	[M-H]-	9(10)-EpOME;(9R,10S)-(12Z)-9,10-Epoxyoctadecenoic acid	Lipids	Free fatty acids	16833-56-0	2	10823.1	11108.3	9738.37	7726.59	8562.34	13562.3	8621.31	17606	9969.94	9565.9	11367.6	26012.3	13493	15158.1	11609.3	324195	7970.69	15333.8	27817.2	32872.2	28759.5	C14825	ko00591,ko01100
Lhyp111013	135.04	89.04	134.037	C8H6O2	[M+H]+	2(4H)-benzofuranone	Others	Others	-	1	5.55816e+06	2.23205e+06	1.10973e+06	1.40975e+06	4.37996e+06	1.96669e+06	3.61646e+06	1.75475e+06	8.54606e+06	2.79304e+06	3.60571e+06	2.22088e+06	1.86104e+06	2.14456e+06	3.24212e+06	343865	874511	2.23335e+06	2.86169e+06	3.01024e+06	3.40136e+06	-	-
pmb2791	309.21	209.05	310.214	C18H30O4	[M-H]-	9-Hydroperoxy-10E,12,15Z-octadecatrienoic acid	Lipids	Free fatty acids	111004-08-1	3	50556.8	33092	58213	38233.9	52135.3	52366	138990	93604.2	40467.3	54058.5	44660.1	63567.7	57310.4	81299.7	57005.1	797607	45802.6	79370.3	68510.1	69463.1	80350.7	C16321	ko00592,ko01110
Cmsp004086	303.09	229.08	302.079	C16H14O6	[M+H]+	Dihydrokaempferide	Flavonoids	Flavanonols	137225-59-3	3	383522	113358	80718.8	119345	295846	96109.3	371726	150294	748250	250632	374730	169148	122912	140665	342845	114194	119200	232092	224603	245881	269242	-	-
Zmhn000593	785.25	785.25	786.258	C35H46O20	[M-H]-	Magnoloside B	Phenolic acids	Phenolic acids	-	3	801253	1.65985e+06	1.31719e+06	1.5805e+06	1.23542e+06	1.21996e+06	1.04557e+06	1.17435e+06	875553	1.88936e+06	1.26341e+06	1.28522e+06	1.5872e+06	1.60821e+06	1.32898e+06	1.26581e+06	1.36264e+06	1.34949e+06	940723	1.10419e+06	1.1075e+06	C17679	-
Wayn000504	457.12	341.11	458.127	C16H26O15	[M-H]-	Malic acid-1-O-diglucoside	Organic acids	Organic acids	-	3	107672	115727	70588.2	88490.4	115409	59072	85499.9	92981.4	119612	82999.8	93144.2	24346.9	149650	52673.8	80180.4	135640	118089	82366.4	95107	108952	113572	-	-
pmb3045	505.1	329.07	506.106	C23H22O13	[M-H]-	Tricin-7-O-Glucuronide	Flavonoids	Flavones	-	1	5351.35	5631.59	11938	3847.76	12658.2	4252.25	18340	10249.7	7213.64	26670	10029	7116.83	8968.74	4691.53	8440.22	1958.47	5770.26	5005	8340	9324.38	10005	-	-
Lmcp002302	312.13	180.09	311.123	C12H17N5O5	[M+H]+	N6-(2-Hydroxyethyl)adenosine*	Nucleotides and derivatives	Nucleotides and derivatives	4338-48-1	3	71454.5	59689.7	52797.1	26560.1	14088.8	33005.3	14592.2	14093.1	26969.7	51777	65018.2	79862.8	18430.2	15860.4	17993.4	33340	11891.7	25383.9	44688.7	50364.4	42268.5	-	-
Zajp007311	373.13	343.08	372.121	C20H20O7	[M+H]+	3',4',5',5,7-Pentamethoxyflavone*	Flavonoids	Flavones	53350-26-8	3	37293.5	57435.3	4395.43	4359.73	11614.8	24271	17056.7	15166.1	40327	11170.6	15558.3	49294	4557.05	9490.55	9732.97	16210.7	5223.97	22881.2	15353.6	17688	18299.2	-	-
MWS1912	227.16	153.13	226.157	C13H22O3	[M+H]+	Methyl dihydrojasmonate	Organic acids	Organic acids	24851-98-7	3	12432.5	13994.7	17650.7	19358.6	4449.85	12863.7	11266	8537.05	9101.02	12658.8	10487.8	9467.69	6054.14	5377.33	11260.9	13594.1	8924.61	6528.06	15003.9	12809.7	12925.6	-	-
Wcjp001060	284.1	152.06	283.084	C16H13NO4	[M+H]+	Asiaticumine A	Alkaloids	Alkaloids	-	1	1.39641e+06	1.75773e+06	1.59326e+06	1.24017e+06	1.1127e+06	1.03031e+06	1.45737e+06	3.0131e+06	1.46364e+06	2.89772e+06	2.20061e+06	2.29843e+06	681157	717821	866265	3.28902e+07	2.70351e+06	2.68705e+06	3.71615e+06	3.09517e+06	3.4108e+06	-	-
Wbmn002637	385.08	191.06	386.1	C20H18O8	[M-H]-	4β-hydroxypaulownin	Lignans and Coumarins	Lignans	-	2	4.92792e+06	2.78196e+06	2.34795e+06	3.86694e+06	5.32842e+06	2.58586e+06	4.92014e+06	2.0287e+06	5.4855e+06	2.96577e+06	3.05211e+06	9.32684e+06	3.07285e+06	3.71205e+06	2.64511e+06	1.84239e+06	5.65764e+06	3.6428e+06	5.47715e+06	4.688e+06	5.55001e+06	-	-
MW0015225	213.15	111.04	212.141	C12H20O3	[M+H]+	7-oxo-11-Dodecenoic acid	Lipids	Free fatty acids	54921-60-7	3	680830	799259	570808	421175	466927	389115	437576	500691	876212	670926	645593	504555	492043	363733	393533	478927	402172	403029	633830	603556	529354	-	-
Labp006286	459.2	283.06	458.194	C25H30O8	[M+H]+	Hydroxy davidone A	Flavonoids	Flavanones	-	2	56302.6	87584.5	98726.6	49222.5	64328.7	37436.7	62924.3	74909.2	66731.9	106086	95255.8	36883.7	105185	76411.1	86946.1	83770.9	70187.6	100177	67809	81293.7	73398.9	-	-
MWS3036	147.03	85.03	148.037	C5H8O5	[M-H]-	3-Hydroxyglutaric acid*	Organic acids	Organic acids	638-18-6	3	124748	80726.6	103283	67652.9	45604.8	89182.6	121609	106484	77865.4	65120.2	81175.8	49459.6	64693	70462.8	68961.4	76296.5	53463.2	63250.2	78916.8	75002.5	65866.9	-	-
MWS1900	215.13	153.13	216.136	C11H20O4	[M-H]-	Undecanedioic acid	Lipids	Free fatty acids	1852-04-6	3	32610.4	50289.7	28321.8	20524.6	33995.6	45831.2	67200.9	79784.4	33833.2	42564.6	53348.3	23913.6	29129	76385.2	47259	75134.9	38203.4	30273.2	26512.3	31394.7	27394.1	-	-
Lmsp004798	613.12	147.04	612.111	C29H24O15	[M+H]+	3-O-Cinnamoyl-4,6-(S)-HHDP-β-D-glucose*	Phenolic acids	Phenolic acids	-	3	188479	89745.1	58217.1	78439.2	170938	66821.6	180424	76991.8	326499	99409.5	210868	90247	48278	76546.4	204678	56028.4	54778.2	107973	105100	112373	125746	-	-
Hmgp001888	641.17	317.06	640.164	C28H32O17	[M+H]+	Patuletin-3-O-rutinoside	Flavonoids	Flavonols	-	3	25079.6	17135.6	9398.66	18340	21670	17636.6	11986.3	14871.4	40716.6	21670	43340	28340	22532.4	13340	20005	24089.6	17643	26670	21621.7	25079.6	21350.5	-	-
Zblp001009	272.11	110.06	271.106	C12H17NO6	[M+H]+	3-pyridine-methanol-O-β-D-glucopyranosyl*	Alkaloids	Pyridine alkaloids	-	1	1.34772e+06	2.95404e+06	812094	337053	4.21565e+06	604754	2.72522e+06	2.90395e+06	2.76247e+06	2.86344e+06	2.67991e+06	166233	1.57267e+06	751502	1.39887e+06	3.33378e+06	544156	885085	1.83519e+06	1.62218e+06	1.53893e+06	-	-
Lmyp003301	358.11	178.05	357.106	C15H19NO9	[M+H]+	4-O-Methyl-DIBOA-Glucoside	Alkaloids	Alkaloids	-	3	1.35987e+06	1.02356e+06	678287	405005	816092	886670	747459	632478	940753	1.32114e+06	1.35306e+06	172025	838656	613396	459030	433444	668395	539155	709573	849822	812366	-	-
Yalp003420	163.07	103.05	162.068	C10H10O2	[M+H]+	2-(furan-2-ylmethyl)-5-methylfuran	Others	Others	13678-51-8	1	302453	358537	1.06453e+06	215560	276761	401838	414956	481562	322990	410184	437006	249791	363943	512462	568818	188526	413786	438049	463492	476697	399938	-	-
Wayn001528	205.03	111.01	206.043	C7H10O7	[M-H]-	Homocitrate	Organic acids	Organic acids	13052-73-8	3	283693	132034	451253	229838	310900	246588	199254	144643	322428	133728	181737	230213	191614	239221	97211.6	246412	172232	237816	212357	253585	245143	C01251	ko00300,ko00620,ko01100,ko01110,ko01210,ko01230,ko01240
mws0576	103.04	59.01	104.047	C4H8O3	[M-H]-	3-Hydroxybutyric acid	Organic acids	Organic acids	300-85-6	3	677031	618233	700663	288309	448204	595793	907391	605687	592811	462053	400536	250821	392487	347156	411290	413832	336866	355363	542650	452195	489206	C01089	ko00650,ko01100
Lmmn000774	343.1	181.05	344.111	C15H20O9	[M-H]-	Dihydrocaffeoylglucose*	Phenolic acids	Phenolic acids	-	2	63312.4	152583	236357	74207.6	169659	149390	154190	183139	92551.4	159060	101855	61585.3	136797	176775	100876	286199	227604	226792	185152	158334	158540	-	-
Lcsn002137	261.01	181.05	262.015	C9H10O7S	[M-H]-	Homovanillic acid sulfate	Organic acids	Organic acids	38339-06-9	3	267167	255329	274800	175563	206814	200470	297292	302348	199199	280990	227109	133510	284879	253107	250913	268416	209327	260420	213451	182491	216775	-	-
Zmmp002946	295.13	120.08	294.122	C14H18N2O5	[M+H]+	(3-(carboxyamino)-2-methylpropanoyl)phenylalanine	Amino acids and derivatives	Amino acids and derivatives	-	2	4845.64	17115.9	8921.1	45932.5	45313.9	5005	27296.9	24018.9	60326.3	124115	26389.5	18527.8	19390.9	11274.6	117245	36680.8	28385.8	39081.1	35556.1	41826.5	35989.5	-	-
pmd0130	468.31	184.07	467.301	C22H46NO7P	[M+H]+	LysoPC 14:0	Lipids	LPC	20559-16-4	1	526009	577832	683897	304192	250155	206844	700386	645031	573955	407847	439878	746521	163045	181115	153601	1.52134e+06	442169	708929	445128	464809	530410	-	-
pmd0160	454.29	313.27	453.286	C21H44NO7P	[M+H]+	LysoPE 16:0(2n isomer)	Lipids	LPE	-	3	1.08588e+07	1.40967e+07	1.2756e+07	4.62277e+06	3.37685e+06	3.53961e+06	1.85844e+07	1.56551e+07	1.70628e+07	5.80166e+06	1.10411e+07	1.26426e+07	2.85593e+06	3.76767e+06	2.13933e+06	3.25344e+07	1.26532e+07	1.31279e+07	1.08897e+07	1.18883e+07	9.86226e+06	-	-
Wayn000884	353.07	111	354.08	C12H18O12	[M-H]-	Citric acid glucoside	Organic acids	Organic acids	-	3	30602.9	31399.3	44911.2	26690.1	45036.6	44597.3	32368.2	71404.1	53870.3	42045.7	51574.6	191776	53407.1	54103.5	40794.8	97658.6	45499.2	52927.2	55837.6	50626.1	46354.1	-	-
pmf0297	297.32	183.21	298.324	C20H42O	[M-H]-	1-Eicosanol	Lipids	Free fatty acids	629-96-9	3	15883.3	10649.8	19680.7	30397.2	20040.9	30600.9	37824.6	15565.6	17566	23954.3	19128.2	22114.8	32065.7	18293.9	20295.7	31018.6	28874.2	14296.1	26553.4	26939.9	22658.6	-	-
Wacn005438	477.27	161.04	418.257	C21H38O8	[M+CH3COOH-H]-	Hydroxypentadecenoic acid glucoside	Lipids	Free fatty acids	-	3	80094.1	91135.9	64918.7	67501.2	82367	51944.7	80810.2	69996.7	53362.3	89372.8	82349.9	79661.8	56843.6	65731.2	33281.7	44709.2	49087.3	48168.2	64026.1	70030	58075.3	-	-
pme3011	104.07	69.03	103.063	C4H9NO2	[M+H]+	γ-Aminobutyric acid	Organic acids	Organic acids	56-12-2	3	542425	404634	416166	748557	787959	518619	989974	1.19338e+06	1.2571e+06	652092	1.12112e+06	1.53661e+06	495489	367132	360135	1.44493e+06	1.25164e+06	1.35361e+06	949627	861668	787485	C00334	ko00250,ko00330,ko00410,ko00650,ko00760,ko01100
MWSmce248	163.04	119.05	164.047	C9H8O3	[M-H]-	3-Hydroxycinnamic Acid*	Phenolic acids	Phenolic acids	14755-02-3	2	364815	229724	273747	977406	480984	879012	590332	670166	885048	363346	325015	915921	425264	724467	476717	2.88109e+06	792478	1.02699e+06	727718	679796	816732	C12621	ko00360,ko01100
Lmbn002648	163.04	119.05	164.047	C9H8O3	[M-H]-	α-Hydroxycinnamic Acid*	Phenolic acids	Phenolic acids	5801-57-0	2	364815	229724	273747	977406	480984	879012	590332	670166	885048	363346	325015	915921	425264	724467	476717	2.88109e+06	792478	1.02699e+06	727718	679796	816732	C02763	ko00360,ko01100
MWSslk106	122.1	105.07	121.089	C8H11N	[M+H]+	2-Phenylethylamine	Alkaloids	Benzylphenylethylamine alkaloids	156-28-5	2	1.51018e+06	1.08407e+06	1.87611e+06	2.52892e+06	1.65761e+06	1.7061e+06	1.5179e+06	1.64833e+06	1.39191e+06	1.62628e+06	1.22995e+06	2.08375e+06	1.39319e+06	1.18489e+06	1.40939e+06	1.07362e+06	1.45558e+06	1.13962e+06	1.67705e+06	1.38967e+06	1.56445e+06	C05332	ko00360,ko01100
Walp008158	346.33	88.08	345.324	C20H43NO3	[M+H]+	2-AminoicoSane-1,5,19-triol	Lipids	Sphingolipids	-	3	72777.7	52345.6	77019.8	78583.1	101222	88538.1	77812.9	86231.4	33624	90688.9	50402.4	87751.3	80027.8	96666.8	94925.2	46810.6	60727.5	59604.5	61642	69999.9	58487.1	-	-
mws5037	203.14	86.1	202.132	C9H18N2O3	[M+H]+	L-Alanyl-L-leucine	Amino acids and derivatives	Amino acids and derivatives	3303-34-2	3	153832	256552	247545	216277	261478	177207	192490	221619	278276	218296	217262	190127	197494	143999	189062	31073.8	175357	168298	204625	170419	197168	-	-
Hmln002355	549.2	387.15	550.205	C27H34O12	[M-H]-	5'-Methoxymatairesinoside*	Lignans and Coumarins	Lignans	1691201-82-7	2	1.13106e+06	2.04118e+06	1.40762e+06	524442	764556	1.13069e+06	1.46741e+06	1.58454e+06	1.09789e+06	1.72219e+06	930166	695208	1.98336e+06	1.48104e+06	1.44563e+06	1.13098e+06	1.00705e+06	909581	1.37171e+06	1.50288e+06	1.65668e+06	-	-
Lmhp009890	546.36	184.07	545.348	C28H52NO7P	[M+H]+	LysoPC 20:3	Lipids	LPC	1199257-41-4	2	396603	326840	436045	102265	92669.6	88586.6	328436	340656	254931	246404	275309	260860	62202.7	79795.3	49566.8	514480	246997	477263	241451	285666	285949	-	-
mws1153	665.21	161.02	666.216	C31H38O16	[M-H]-	2'-Acetylacteoside	Phenolic acids	Phenolic acids	94492-24-7	3	0	0	0	71313.8	103764	100473	84964.2	58340	94869.3	66131.8	108277	77369.8	111753	63798.1	112184	142779	81807.9	108881	75040.6	78325.2	65098.2	-	-
mws5045	215.17	169.16	216.173	C12H24O3	[M-H]-	12-Hydroxydodecanoic acid	Lipids	Free fatty acids	505-95-3	3	4665.12	8001.88	4767.56	6462.19	7363.87	4851	4719.35	5843.73	3948.92	9561.75	3507.11	4700.66	4383.66	8445.68	6933.62	8277.07	4700.66	8142.12	3825.13	4591.83	4446.81	C08317	-
Lmnp002413	595.17	449.11	594.159	C27H30O15	[M+H]+	Luteolin-6-C-glucoside-7-O-rhamnoside	Flavonoids	Flavones	-	2	256090	58795.7	63679.9	63312.5	229984	94966.5	130199	87434.5	337400	136854	332857	106482	78884.3	103953	271050	93499.8	89485.2	96655.6	164478	151109	182598	-	-
Lmhp112042	355.28	263.24	354.277	C21H38O4	[M+H]+	1-Linoleoylglycerol*	Lipids	Glycerol ester	2277-28-3	1	628504	379146	361571	496001	435588	466073	486313	381743	743921	692294	741737	1.16434e+06	499646	460334	674597	259362	529487	598977	728884	665549	602090	-	-
HJN069	575.12	449.09	576.127	C30H24O12	[M-H]-	Tetrahydroxyflavan-(4α-8-epicatechin)*	Flavonoids	Flavanols	-	1	1.08844e+06	483054	730817	462728	627637	1.18214e+06	438321	416549	367313	400165	609705	1.13422e+06	657803	475023	307521	119597	787913	1.09195e+06	546311	653069	569090	-	-
pme2074	322.2	130.05	323.21	C18H29NO4	[M-H]-	Jasmonoyl-L-Isoleucine	Amino acids and derivatives	Amino acids and derivatives	120330-93-0	3	12820.1	22116.8	25007.1	1357.72	7600.85	2269.93	13858.2	35210.4	11152.6	35963.8	17985.5	240198	4900.71	2630.96	2744.01	29037.5	7759.78	5796.04	30139.4	25577.9	25705.5	C18699	ko04075
Wbmp003697	209.15	55.05	208.146	C13H20O2	[M+H]+	(R)-3-(3'-Hydroxybutyl)-2,4,4-trimethylcyclohexa-2,5-dienone*	Terpenoids	Sesquiterpenoids	-	3	823367	1.10631e+06	935929	407655	871958	598961	998030	1.02405e+06	987634	844468	853555	254239	786076	646462	795101	799525	584296	916670	932945	828140	773807	-	-
Zjhp082660	1017.53	415.32	1016.52	C50H80O21	[M+H]+	Diosgenin-Glc-Glc-Rha-Xyl*	Steroids	Steroidal saponins	-	1	97263.5	45606.1	46206.5	97479.4	51722.5	122648	108398	56340.1	94723.6	49271.6	83571	161489	56046.6	80958.4	63296	27923.1	67695.9	98647.7	71670.6	83701.6	70775.4	-	-
Lahp003733	359.17	197.12	358.163	C17H26O8	[M+H]+	Clausenaglycoside A	Phenolic acids	Phenolic acids	-	2	50005	102438	48340	23162.6	76427.3	33340	37053.9	74908	98253.5	114492	50275.6	34921	165327	66029.3	103313	36584.5	87485	97278.5	73759	63340	62208.7	-	-
Wcdp007991	303.1	247.11	302.094	C20H14O3	[M+H]+	4-(4'-hydroxyphenyl)-2-methoxyphenalen-1-one	Quinones	Quinones	-	3	712.192	12724.2	227043	15333.8	40172.9	46588.6	14269.2	19983	16309.6	99545.4	2931.08	2439.23	2080	1931.54	598.125	3074.2	2004.37	948.351	35925.5	29876.1	31540.2	-	-
pmb3012	461.11	299.06	462.116	C22H22O11	[M-H]-	Chrysoeriol-7-O-glucoside	Flavonoids	Flavones	19993-32-9	3	313820	70179.9	35714.2	47175.9	140862	38424.9	352328	46677.5	899997	74026.3	185061	193988	28829.6	42878.6	321022	279440	61796.4	83641.9	199398	235802	237858	-	-
Lmhp008833	494.32	184.07	493.317	C24H48NO7P	[M+H]+	LysoPC 16:1(2n isomer)*	Lipids	LPC	-	1	654454	197604	785000	424871	184800	339347	515830	547931	639799	572779	608945	898716	234587	282802	291852	1.23558e+06	457940	932104	659604	795659	765052	-	-
MWSslk108	204.13	85.03	203.116	C9H17NO4	[M+H]+	O-Acetyl-L-carnitine	Alkaloids	Alkaloids	3040-38-8	2	3.02058e+06	2.45769e+06	3.37895e+06	2.28065e+06	2.69251e+06	2.82957e+06	1.31467e+06	1.13317e+06	2.70774e+06	3.30299e+06	2.8191e+06	1.90743e+06	2.65601e+06	2.18351e+06	2.89575e+06	2.45658e+06	2.46615e+06	1.99688e+06	1.87854e+06	2.28044e+06	2.11117e+06	-	-
Wafn004288	525.25	333.19	466.241	C21H38O11	[M+CH3COOH-H]-	7-Hydroxy-3,7-Dimethyl-2-Octenyl 6-O-Alpha-L-Arabinofuranosyl-Beta-D-Glucopyranoside	Others	Others	-	1	60464.8	79367.9	147451	89728.3	53675.9	66529.8	80316.5	81417.5	57730.6	50374	71317.7	68305.6	91010.6	67823.8	51064.6	71861.2	84909.6	110030	86287.7	80035.1	71083	-	-
Zmyn005384	299.26	253.26	300.266	C18H36O3	[M-H]-	2R-Hydroxyoctadecanoic Acid*	Lipids	Free fatty acids	26633-48-7	2	287203	351987	419059	290841	315401	365186	424004	445630	322556	387280	341724	294077	472964	663365	578846	668234	492265	384417	321281	389963	354720	C03042	-
Zalp003512	369.12	177.06	368.111	C17H20O9	[M+H]+	methyl 5-caffeoylquinate*	Phenolic acids	Phenolic acids	-	1	290688	593908	612825	773856	507394	566367	261284	237085	240454	291383	457357	358258	570073	638327	387396	358340	707142	766253	431270	461065	380005	-	-
MWSslk097	195.06	163.04	194.058	C10H10O4	[M+H]+	Dimethyl phthalate	Phenolic acids	Phenolic acids	131-11-3	3	1.34222e+06	1.30409e+06	1.20609e+06	1.3172e+06	1.32018e+06	1.24726e+06	1.00786e+06	1.06306e+06	1.2868e+06	1.31449e+06	1.47756e+06	1.29613e+06	1.48393e+06	1.34753e+06	1.18543e+06	1.04209e+06	1.23017e+06	1.24365e+06	1.24779e+06	1.45643e+06	1.50344e+06	C11233	-
pmb0854	518.32	184.07	517.317	C26H48NO7P	[M+H]+	LysoPC 18:3	Lipids	LPC	-	1	1.13069e+07	1.5679e+07	1.96422e+07	6.39266e+06	7.13626e+06	6.32879e+06	14939006	1.73498e+07	1.70643e+07	1.52484e+07	1.25884e+07	1.42402e+07	7.10531e+06	5.99452e+06	5.93647e+06	2.85106e+07	1.37708e+07	2.37389e+07	1.23397e+07	1.49046e+07	1.43266e+07	-	-
Zjcp102110	1177.61	415.32	1176.59	C57H92O25	[M+H]+	26-O-Glucosyl-3,26-dihydroxyfurostan-5,20(22)-diene-3-O-rhamnosyl(1→3)rhamnosyl(1→4)rhamnosyl(1→4)glucoside (Padelaoside D)	Steroids	Steroidal saponins	-	1	54994.9	16939.3	17379	133771	42711.1	93108.9	72165.8	63249.7	29505.7	31074.1	63517.7	96285.9	28748.4	55428.7	54850.3	23616.6	58630.9	72321.8	53707.9	65178.7	58679	-	-
Xmgp006913	341.14	137.06	340.131	C20H20O5	[M+H]+	2,4,2',4'-tetrahydroxy-3'-prenylchalcone	Flavonoids	Chalcones	-	3	24212.3	51130.3	96776	39139.9	61389.2	71692	82658.2	88783.1	59532.7	87243.6	61006.4	16823.4	70089.1	72572.6	59532.7	19820	64012.8	70476.4	57916.5	49963.5	60413.2	-	-
MWS5164	203.15	70.07	202.143	C8H18N4O2	[M+H]+	N,N'-Dimethylarginine;SDMA*	Amino acids and derivatives	Amino acids and derivatives	30344-00-4	3	318491	506272	364849	1.58832e+06	1.2148e+06	458349	473264	631308	1.07261e+06	1.17979e+06	1.15597e+06	384438	529816	470131	1.39086e+06	934772	636755	1.35322e+06	753200	702526	849762	-	-
Lmsp003511	377.15	243.09	376.138	C17H20N4O6	[M+H]+	Riboflavin (Vitamin B2)	Others	Vitamin	83-88-5	1	610703	1.57741e+06	1.0998e+06	735210	1.0254e+06	674269	865428	676276	1.0665e+06	2.04729e+06	1.95221e+06	1.14757e+06	1.89402e+06	1.18173e+06	1.40949e+06	1.00419e+06	1.3762e+06	1.45966e+06	1.26407e+06	1.31236e+06	1.08625e+06	C00255	ko00740,ko01100,ko01110,ko01240,ko02010
Lmxp006440	331.28	313.27	330.277	C19H38O4	[M+H]+	2-Palmitoylglycerol*	Lipids	Glycerol ester	23470-00-0	1	34924.6	30790.6	30049.5	20713.9	30705.3	31856.4	28808.4	31695	30555.6	35692	35803.2	27520.5	37447.4	39789.5	41005.2	32074.5	25695.7	25205.7	37533.2	33662.3	30921.7	-	-
MWSprf094	549.2	387.14	550.205	C27H34O12	[M-H]-	Tracheloside*	Lignans and Coumarins	Lignans	33464-71-0	2	646011	641112	730032	384188	540898	566088	776294	636423	509881	672413	713563	373063	622519	733340	681158	494888	627093	635819	584703	555240	668735	-	-
Zbbn005222	577.2	161.02	578.2	C28H34O13	[M-H]-	Salsaside B*	Phenolic acids	Phenolic acids	-	1	418098	319099	629895	342263	371898	438248	524105	389744	321970	261320	309916	400549	505223	462838	453755	70684.8	469926	484354	355151	321261	390804	-	-
mws0458	151.04	136.02	152.047	C8H8O3	[M-H]-	Vanillin; 4-Hydroxy-3-Methoxybenzaldehyde*	Others	Aldehyde compounds	121-33-5	3	6.22893e+06	3.3874e+06	7.42603e+06	9.05976e+06	4.28461e+06	8.72653e+06	5.9593e+06	8.93871e+06	4.37889e+06	3.2914e+06	4.02408e+06	8.07605e+06	4.47398e+06	8.40401e+06	4.30233e+06	1.63862e+07	1.07459e+07	8.0243e+06	6.89628e+06	8.0337e+06	6.73624e+06	C00755	ko01100,ko01110
MWStz135	142.12	96.09	141.115	C8H15NO	[M+H]+	Pseudotropine	Alkaloids	Tropan alkaloids	135-97-7	3	112639	152528	185976	140461	116309	119184	133362	132195	113029	108638	142082	267761	113018	154739	162896	68223	128916	129608	173909	164627	143165	C02066	ko00960,ko01110
Yshj000013	319.1	125.02	318.095	C13H18O9	[M+H]+	4,6-dimethoxy-2-methoxyphenyl-1-O-beta-D-glucopyranoside	Phenolic acids	Phenolic acids	-	3	49424	56195.4	124010	43306.8	149644	55547.4	89314.8	90949	71803.1	112483	81408.3	68264.9	96491.8	68735.2	78102.3	1369.73	79992.5	71318.7	73883.6	61118.7	71338.9	-	-
Zmyn000155	173.11	131.08	174.1	C7H14N2O3	[M-H]-	N-α-Acetyl-L-ornithine	Amino acids and derivatives	Amino acids and derivatives	6205-08-9	3	11670	28116.7	3042.51	144598	53934.1	6517.61	61240.7	8688.4	72952.2	83566.1	108003	51603.2	20379.2	15204.7	125691	38550.8	57883.1	152567	98815.9	84317.3	101746	C00437	ko00220,ko01100,ko01110,ko01210,ko01230
mws1436	287.29	97.1	286.287	C18H38O2	[M+H]+	1,18-Octadecanediol	Lipids	Free fatty acids	3155-43-9	3	2659.44	3992.15	2471.51	5625.4	3603.48	5409.85	8065.31	4799.08	5253.12	5116.89	6636.51	5550.27	4198.07	5019.21	5384.39	3580.74	3186.96	2449.03	5182.11	4251.22	4765.9	-	-
pmc0066	333.06	137.05	332.052	C10H13N4O7P	[M+H]+	2'-Deoxyinosine-5'-monophosphate	Nucleotides and derivatives	Nucleotides and derivatives	3393-18-8	3	5.03161e+06	4.84341e+06	3.84576e+06	5.6344e+06	5.75502e+06	4.82697e+06	1.95015e+06	2.53534e+06	3.17338e+06	2.22244e+06	3.13248e+06	5.06692e+06	3.30513e+06	3.84577e+06	3.11948e+06	3.9974e+06	3.61121e+06	4.32195e+06	5.26087e+06	4.51727e+06	4.39557e+06	C06196	ko00230,ko01232
mws0214	181.07	71.01	182.079	C6H14O6	[M-H]-	D-Sorbitol	Others	Saccharides	50-70-4	3	19275.9	23672.3	21319.6	11677.6	21826.6	15731.4	29461.5	33816.8	43123.1	30427.8	27331.4	43465.8	32044	28496.7	28496.7	36520.6	26380.7	35853.6	26453.2	24633.1	29918.1	C00794	ko00051,ko00052,ko01100,ko02010
mws0863	213.02	96.97	214.024	C5H11O7P	[M-H]-	2-Deoxyribose-5'-phosphate*	Nucleotides and derivatives	Nucleotides and derivatives	102916-66-5	3	66638.3	39827.7	56803.6	56227.5	96126.9	53270	53270	71455.4	37585.1	10307.3	17887.2	15429.7	23078.5	15231.4	31037.4	75815	39220.3	57985.7	69220	67159.5	80518	C00673	ko00030,ko01100
Lmgn000224	145.01	57.03	146.022	C5H6O5	[M-H]-	2-Methyl-3-oxosuccinic acid	Organic acids	Organic acids	-	3	58340	51903.1	22803	7092.21	7096.88	15188.2	8340	12854	8109.2	50551.5	21838.5	36312.5	48175.7	29553.7	18460.9	16806.1	10638.1	6083.04	33095.2	30189	27090.4	C06030	ko00660
pmb2507	213.02	96.97	214.024	C5H11O7P	[M-H]-	2-Deoxyribose-1-phosphate*	Nucleotides and derivatives	Nucleotides and derivatives	17210-42-3	3	1.33024e+06	1.51502e+06	1.59425e+06	1.6619e+06	2.10525e+06	1.30364e+06	2.2737e+06	2.18656e+06	1.17421e+06	564234	651037	297242	687522	747358	828866	1.4891e+06	1.02531e+06	848145	1.29689e+06	1.12133e+06	1.07728e+06	C00672	ko00030,ko00240,ko01100
Lhzp102630	577.37	271.21	576.366	C33H52O8	[M+H]+	3-Epidiosgenin-3-O-glucoside*	Steroids	Steroidal saponins	-	1	4.53688e+06	2.40831e+06	2.23019e+06	2.49076e+06	3.02769e+06	3.62234e+06	5.14842e+06	3.91866e+06	3.79251e+06	3.70343e+06	4.05374e+06	7.05615e+06	2.77575e+06	4.78244e+06	2.58066e+06	2.15179e+06	3.71481e+06	4.3876e+06	3.92503e+06	4.38219e+06	3.59351e+06	-	-
Wagp005779	457.21	191.14	456.2	C22H32O10	[M+H]+	3-Oxo-Alpha-Ionol 3'-(6''-Malonyl)Glucoside	Others	Others	-	1	1.3921e+07	2.25441e+07	2.07175e+07	9.5059e+06	1.63945e+07	1.21787e+07	1.86674e+07	2.00377e+07	1.82376e+07	1.93651e+07	1.46371e+07	6.13241e+06	1.99617e+07	1.51901e+07	1.61483e+07	1.65015e+07	1.43187e+07	1.76034e+07	1.42517e+07	1.74102e+07	1.62437e+07	-	-
Lssp210384	577.13	287.06	576.127	C30H24O12	[M+H]+	2α,3α-epoxy-5,7,3',4'-tetrahydroxyflavan-(4b→8)-epicatechin	Others	Others	-	1	2.11706e+06	1.15391e+06	1.58209e+06	1.25427e+06	1.35825e+06	2.31122e+06	885373	1.34524e+06	667416	876689	1.42921e+06	3.01276e+06	1632609	1.17268e+06	649440	246521	1.85927e+06	2.86197e+06	1.30912e+06	1.56723e+06	1.33985e+06	-	-
Lmqp006559	330.34	312.33	329.329	C20H43NO2	[M+H]+	2-Amino-1,3-eicosanediol	Others	Alcohol compounds	-	3	3.85984e+06	613238	3.54936e+06	3.19305e+06	3.8613e+06	3.66028e+06	2.81813e+06	2.81336e+06	1.64088e+06	3.23295e+06	3.99354e+06	3.75822e+06	3.26211e+06	5.18843e+06	4.08192e+06	2.62998e+06	3.00471e+06	2.36677e+06	2.55842e+06	3.00491e+06	2.51736e+06	-	-
Wayn002636	365.13	203.08	366.142	C17H22N2O7	[M-H]-	N-(1-Deoxy-1-fructosyl)Tryptophan	Nucleotides and derivatives	Nucleotides and derivatives	-	2	124592	168261	173707	211755	269061	206427	120989	176014	256594	341904	372322	140099	258840	284721	472504	72109.1	191480	303438	178122	217530	194966	-	-
Zmhn003076	503.12	341.09	504.127	C24H24O12	[M-H]-	((2R,3R,5R,6R)-6-(((E)-3-(3,4-dihydroxyphenyl)acryloyl)oxy)-3,4,5-trihydroxytetrahydro-2H-pyran-2-yl)methyl (Z)-3-(3,4-dihydroxyphenyl)acrylate	Phenolic acids	Phenolic acids	-	2	393505	53343.6	33340	23272	148974	45385.2	326193	72031	537627	129228	240304	102162	13340	35895	294649	117848	26670	67465.6	180767	182685	215250	-	-
Walp007214	290.27	88.08	289.262	C16H35NO3	[M+H]+	2-Aminohexadecane-1,5,6-triol	Lipids	Sphingolipids	-	3	39793.5	50250.6	57231.1	55085.7	92166.2	102788	138240	156157	49114.2	39434.7	47820	67808.9	51924.7	189714	128412	154761	28734.7	32945.3	26503.5	31679	27002.7	-	-
pmb0863	492.31	184.07	491.301	C24H46NO7P	[M+H]+	LysoPC 16:2(2n isomer)*	Lipids	LPC	-	1	32006.5	21277.8	30411.9	28273	22888.4	10314.7	34023.9	24529.2	30384.5	25080.6	42671.7	41242	6083.31	8929.07	14394.2	62556.9	24653.1	43270.7	26425.4	27949.4	32026.2	-	-
Lmsn000954	207.09	59.01	208.095	C8H16O6	[M-H]-	Dambonitol	Others	Saccharides	523-94-4	2	418114	281096	334046	285061	334123	361689	454065	346398	386388	346054	367631	383542	340682	353212	346009	342820	360670	355239	399089	376724	326845	-	-
MWSHY0067	611.16	303.05	610.153	C27H30O16	[M+H]+	Quercetin-3-O-rutinoside (Rutin)*	Flavonoids	Flavonols	153-18-4	1	5.90913e+06	2.0131e+06	1.94003e+06	3.64036e+06	6.90646e+06	2.58164e+06	7.59634e+06	3.14867e+06	9.39915e+06	4.34158e+06	6.66306e+06	4.30533e+06	2.38144e+06	2.44583e+06	6.91731e+06	2.24561e+06	2.72544e+06	4.02993e+06	4.2061e+06	5.01708e+06	4.26244e+06	C05625	ko00944,ko01100,ko01110
Cmyp007180	181.12	107.09	180.115	C11H16O2	[M+H]+	Dihydroactinidiolide	Others	Lactones	17092-92-1	1	186117	185296	166714	179106	169433	192852	254006	181968	190945	190107	162601	212082	142337	148499	220904	572303	106191	127344	182872	173629	149882	-	-
Jmwn002057	477.16	315.11	478.169	C20H30O13	[M-H]-	2-(3-β-D-glucopyranosyloxy-4-hydroxyphenyl)ethanol-1-O-β-D-glucopyranoside	Phenolic acids	Phenolic acids	-	2	194985	221552	292095	111855	227874	248331	324952	249257	236435	371823	342265	168955	338107	218974	324758	355483	325859	298469	253845	209325	221405	-	-
Wcdp006915	287.11	271.08	286.099	C20H14O2	[M+H]+	2-O-Methylanigorufone	Others	Ketone compounds	56252-05-2	3	18670.1	26082.6	33569.7	10794.5	9544.13	6750.56	8729.59	14652.7	77460.9	13497	7835.84	6061.63	0	0	0	0	0	0	12326.2	12407.9	10320.9	-	-
Zmsp009001	679.39	263.24	678.383	C33H58O14	[M+H]+	2-hydroxy-3-{[3,4,5-trihydroxy-6-({[3,4,5-trihydroxy-6-(hydroxymethyl)oxan-2-yl]oxy}methyl)oxan-2-yl]oxy}propyl octadeca-9,12-dienoate*	Others	Others	-	1	61018.1	21413	54915.1	64201.9	17975	89830.1	44248	40795.5	8033.65	58194.6	23025.3	162125	27065.8	24345.5	60827.8	24585.4	20571	25945.3	51184.2	54074.7	62087.9	-	-
MWSHY0064	625.17	317.07	624.169	C28H32O16	[M+H]+	Isorhamnetin-3-O-neohesperidoside*	Flavonoids	Flavonols	55033-90-4	1	1.72734e+07	4.9044e+06	2.93598e+06	2.82871e+06	1.04917e+07	3.99453e+06	1.70828e+07	5.52982e+06	2.9312e+07	7.88739e+06	2.58653e+07	9.13919e+06	4.14377e+06	3.35403e+06	1.955e+07	1.35256e+07	3.87432e+06	7.97515e+06	1.03724e+07	1.25894e+07	1.09653e+07	-	-
pme0026	147.11	84.08	146.106	C6H14N2O2	[M+H]+	L-Lysine	Amino acids and derivatives	Amino acids and derivatives	56-87-1	3	1.62832e+06	1.85971e+06	1.14612e+06	7.00439e+06	1.21293e+07	1.21036e+06	3.7603e+06	7.65215e+06	7.25219e+06	2.91323e+06	8.80353e+06	973486	3.49569e+06	4.32508e+06	9.67419e+06	1.10826e+07	7.10845e+06	9.825e+06	5.02222e+06	5.53249e+06	4.51153e+06	C00047	ko00300,ko00310,ko00470,ko00780,ko00960,ko00970,ko01100,ko01110,ko01210,ko01230,ko02010
Cmmn012461	299.2	299.2	300.209	C20H28O2	[M-H]-	Dehydroabietic acid	Terpenoids	Ditepenoids	1740-19-8	2	2.07962e+06	2.37471e+06	2.01349e+06	1.93684e+06	2.06695e+06	2.30166e+06	2.37362e+06	2.28048e+06	2.27333e+06	2.41337e+06	2.77406e+06	2.84354e+06	2.36351e+06	1.98862e+06	2.13777e+06	1.39542e+06	2.22981e+06	2.15389e+06	1.99901e+06	2.31869e+06	1.91871e+06	C12078	-
Wccp002543	295.13	120.08	294.122	C14H18N2O5	[M+H]+	γ-Glutamylphenylalanine	Amino acids and derivatives	Amino acids and derivatives	7432-24-8	2	34337.3	20532.6	22460.5	37713.3	42791.7	50647.7	21500.5	43911.4	42490.9	25897.3	19649	40640.3	24881.7	16194.1	28726.5	134470	29741.1	34303.6	30967.6	28715.4	25230.2	-	-
mws4516	130.05	84.05	129.043	C5H7NO3	[M+H]+	Pyroglutamic acid	Amino acids and derivatives	Amino acids and derivatives	4042-36-8	2	1.00189e+06	2.33095e+06	5.61294e+06	3.21936e+06	5.03789e+06	971679	1.46224e+06	6.87153e+06	3.36065e+06	1.69244e+06	3.08237e+06	2.36253e+06	733831	1.40161e+06	1.94884e+06	2.48447e+06	1.61429e+06	3.46013e+06	3.28062e+06	2.92201e+06	2.67892e+06	-	-
Li512113	451.09	391.04	452.096	C20H20O12	[M-H]-	Maleoyl-caffeoylquinic acid	Phenolic acids	Phenolic acids	-	3	145471	51670	248698	373152	234870	293513	209659	234819	145213	157374	161041	158340	134385	226852	107828	36670	271492	215408	185003	192679	223758	-	-
Lmwp004293	935.25	303.05	934.238	C42H46O24	[M+H]+	Quercetin-3-O-(2'''-O-p-coumaroyl)sophoroside-7-O-glucoside	Flavonoids	Flavonols	-	3	114113	24663.3	16999.3	13161.9	82654.2	25202.2	95389.9	29413.4	190611	47835.1	103816	47456.6	18880.5	30350.5	171653	22659.3	26285.5	60719.4	58862.5	71745.9	69257.4	-	-
Jmwn004308	637.21	475.16	638.221	C30H38O15	[M-H]-	4-Dihydroxyphenethoxy-8-O-β-D-[6-O-(4-O-β-D-glucopyranosyl)-feruloyl]glucopyranoside	Phenolic acids	Phenolic acids	-	3	81502.3	65005	42504.2	110911	94214	55687.5	107674	65158.4	82171.6	140458	107186	55258.5	128922	85008.5	128214	92776.9	103568	100005	89235.4	94923.8	108732	-	-
MWStz070	182.08	91.05	181.074	C9H11NO3	[M+H]+	N-(2-Hydroxy-4-methoxyphenyl)acetamide	Alkaloids	Phenolamine	58469-06-0	1	869823	1.30172e+06	820516	3.68122e+06	3.54551e+06	2.52263e+06	3.24355e+06	2.98465e+06	5.79054e+06	3.72486e+06	1.50574e+06	926815	2.67033e+06	1.74883e+06	2.70591e+06	1.18217e+07	3.29002e+06	4.10242e+06	2.90747e+06	2.54166e+06	2.38378e+06	-	-
MW0108623	358.11	152.07	335.133	C12H21N3O8	[M+Na]+	L-Asparagine, N-[2-(acetylamino)-2-deoxy-beta-D-glucopyranosyl]-	Amino acids and derivatives	Amino acids and derivatives	-	3	803152	1.08071e+06	1.66366e+06	2.19294e+06	1.25771e+06	813822	755941	1.82538e+06	512148	1.27953e+06	1.40055e+06	702035	1.69461e+06	1.43167e+06	891930	1.77904e+06	2.17785e+06	1.24235e+06	1.54369e+06	1.49529e+06	1.26691e+06	-	-
pme0257	111.02	67.03	112.027	C4H4N2O2	[M-H]-	Uracil	Nucleotides and derivatives	Nucleotides and derivatives	66-22-8	3	75499.2	71336	73829.4	46410.6	56522	71670	100416	65043.1	48626.3	65006.2	42499.8	26844.4	45281.7	55272.7	65029.8	72108.4	42488.4	44989.1	64880.4	78813.4	68201.8	C00106	ko00240,ko00410,ko00770,ko01100,ko01232
zjbp120108	885.48	723.43	884.477	C45H72O17	[M+H]+	5(6)-En-spirost-3-ol-3-O-glucosyl-(1→4)-[rhamnosyl-(1→2)]-galactoside*	Steroids	Steroidal saponins	-	1	1.5838e+06	1.07231e+06	958870	1.24063e+06	947680	1.65446e+06	1.69035e+06	1.41228e+06	1.54609e+06	989022	1.38685e+06	1.83259e+06	951022	1.32461e+06	948504	643882	954951	1.37633e+06	1.38632e+06	1.23497e+06	1.12975e+06	-	-
pme0170	217.13	158.08	216.122	C8H16N4O3	[M+H]+	N-Acetyl-L-Arginine	Amino acids and derivatives	Amino acids and derivatives	155-84-0	3	55580.5	75065.4	60688.1	71436.7	95059.2	55427.4	34729.5	60689.1	45634.9	50341.6	72644	103809	42589.9	72242.9	61956.6	64567.4	54886	54534.6	71573.1	68874.3	58579.8	-	-
Lmhp001671	355.1	163.04	354.095	C16H18O9	[M+H]+	Noreugenin-7-O-glucoside*	Others	Others	-	1	7.54983e+07	3.28018e+07	2.09655e+07	2.14298e+07	7.08208e+07	3.25866e+07	4.79139e+07	3.69559e+07	1.2296e+08	47949721	6.01079e+07	6.71358e+07	3.58767e+07	3.64985e+07	6.34944e+07	6.48067e+06	2.65177e+07	3.41761e+07	5.98824e+07	5.20897e+07	4.90924e+07	-	-
Lmhp008718	506.32	184.07	505.317	C25H48NO7P	[M+H]+	LysoPC 17:2	Lipids	LPC	-	2	43323.8	31765.5	53487.5	33230.2	35602.8	27279.6	40158.7	65737.9	45858.4	31661.4	35196.4	67293.6	15623.5	20710	20773.4	167801	37371.8	72773.9	40585.9	47062.6	49876.8	-	-
pme3967	312.13	180.09	311.123	C12H17N5O5	[M+H]+	2-(Dimethylamino)guanosine*	Nucleotides and derivatives	Nucleotides and derivatives	2140-67-2	3	140898	127296	113602	35933.5	30645.9	49898.7	45972.9	29079.5	49966.2	102489	150583	214715	31712.9	33640.5	26587.4	35192.1	29256.5	35912.4	77672.9	63426.3	74491.2	-	-
Lacp001298	168.1	91.05	167.095	C9H13NO2	[M+H]+	4-Hydroxy-3-methoxy-β-phenethylamine	Alkaloids	Phenolamine	-	2	942173	604926	735694	113447	628530	724782	948849	1.0046e+06	716423	953736	712786	372062	526372	883897	782984	369044	581817	773270	782094	674352	643059	-	-
Lmmn005003	1087.51	1087.5	1088.5	C52H80O24	[M-H]-	Medicagenic acid-3-O-glucuronide-28-O-xylosyl(1,4)-rhamnosyl(1,2)-arabinoside	Terpenoids	Triterpene Saponin	128192-15-4	2	190505	245481	233604	311944	181606	231591	204971	229398	254334	273026	182016	255502	219511	240590	250752	250604	207801	205396	267737	217023	246613	-	-
MWSmce118	127.05	81.04	126.043	C5H6N2O2	[M+H]+	Imidazole-4-Acetic Acid*	Alkaloids	Alkaloids	645-65-8	3	70691.1	51507.8	60792.9	118109	72175.4	84998.3	53303.3	42998	56903	90442	83109.8	95416.2	53483.7	63062	75762.9	30249.4	101796	96416.2	81061.8	79763.4	66728.9	C02835	ko00340,ko01100
pma3649	132.07	86.06	131.058	C5H9NO3	[M+H]+	5-Aminolevulinic Acid*	Alkaloids	Alkaloids	106-60-5	3	2.99799e+06	4.02514e+06	3.38438e+06	6.91201e+06	7.64638e+06	4.94966e+06	6.50663e+06	5.88676e+06	9.90855e+06	9.30705e+06	4.69114e+06	1.53868e+06	5.41917e+06	3.29074e+06	7.77421e+06	1.93096e+07	6.61868e+06	8.84991e+06	6.63062e+06	5.6935e+06	5.45915e+06	C00430	ko00260,ko00860,ko01100,ko01110,ko01240,ko02010
pma1303	492.31	184.07	491.301	C24H46NO7P	[M+H]+	LysoPC 16:2*	Lipids	LPC	-	1	65796	58954.6	55809.5	46606.7	37461.2	25268.4	70074.9	76170.2	70509.3	59947.6	82942.3	78287.7	26850.7	21778.3	24324.4	92169.1	49917.2	104361	55213.5	58758.8	67510.8	-	-
MW0011468	328.25	125.09	327.241	C18H33NO4	[M+H]+	10-nitro-9E-octadecenoic acid	Lipids	Free fatty acids	-	3	2388.26	3541.33	9898.24	4828.69	10223.8	26395.2	48820.4	64707.6	2455.22	8657.92	2964.13	3383.92	8994.97	21120	18137.7	4.04781e+06	8118.89	21817	245435	213588	200715	-	-
pmb0808	353.1	179	352.079	C16H16O9	[M+H]+	Esculetin-6-O-quinic acid	Lignans and Coumarins	Coumarins	-	3	886307	423230	299597	268181	949610	360385	541840	448402	1.15319e+06	538104	894578	355803	528155	377888	625032	135307	260115	395846	757416	682685	613859	-	-
Wcjp002598	146.06	91.05	145.053	C9H7NO	[M+H]+	8-hydroxyquinoline	Alkaloids	Quinoline alkaloids	148-24-3	1	62315.7	110903	121573	293702	207185	172407	202636	251168	395000	908332	98399.2	53217	175331	188148	638840	228501	234696	329115	308497	258541	314839	C19434	-
Hmmp001310	188.07	118.07	187.063	C11H9NO2	[M+H]+	3-Indoleacrylic acid*	Alkaloids	Plumerane	1204-06-4	1	2.39485e+06	4.19387e+06	3.9929e+06	9.58564e+06	9.52472e+06	5.38249e+06	8.67846e+06	8.77251e+06	1.58573e+07	3.95003e+07	2.25978e+06	1.49483e+06	5.34089e+06	6.29304e+06	2.44621e+07	8.04301e+06	7.19279e+06	1.49062e+07	1.11971e+07	1.00567e+07	9.07505e+06	C21283	-
Smnn002694	431.15	149.05	432.163	C19H28O11	[M-H]-	Osmanthuside H[2-(4-Hydroxyphenyl)ethyl-β-D-apiosyl-(1→6)-β-D-glucoside]*	Phenolic acids	Phenolic acids	149155-70-4	3	353427	332476	320158	349317	296262	307978	370354	349214	234821	416710	358643	269442	394395	439514	369852	162477	413924	405613	335059	331538	397829	-	-
Zmmp002106	120.08	77.04	119.07	C3H9N3O2	[M+H]+	4-methyl-1,5,2,3-dioxadiazinan-2-amine	Nucleotides and derivatives	Nucleotides and derivatives	-	2	1.31251e+06	1.25281e+06	925473	5.43473e+06	5.70959e+06	3.55655e+06	7.02388e+06	8.46947e+06	5.21128e+06	3.40196e+06	792517	1.42794e+06	3.11186e+06	3.9401e+06	4.79354e+06	6.43059e+06	5.25254e+06	6.67543e+06	4.80435e+06	3.89048e+06	4.34242e+06	-	-
MWSmce265	247.09	229.09	246.089	C14H14O4	[M+H]+	Decursinol	Lignans and Coumarins	Coumarins	23458-02-8	3	31190.1	30710.3	43608.1	50602.3	49832	78400.9	45974.9	48137.9	24325.1	34471.1	20033.7	57627.6	74749.8	49910.3	40741	44907.7	35305.4	34351	33711.4	27420.9	32165.5	C09259	-
Wagp009079	403.14	373.09	402.132	C21H22O8	[M+H]+	3,5,6,7,8,4'-Hexamethoxyflavone	Flavonoids	Flavones	34170-18-8	3	10329	25085.6	4365.64	24167.9	33820.1	26859.4	20995.7	20556.8	20488.9	7502.22	10947.9	62907.5	16462.2	30805.8	23274	30505.3	11682.4	19554.1	15647.1	19035	18743.1	-	-
Lmmp002755	773.21	303.05	772.206	C33H40O21	[M+H]+	Quercetin-7-O-rutinoside-4'-O-glucoside	Flavonoids	Flavonols	-	3	448764	206715	258614	330266	478583	284774	621054	333830	562139	399084	572104	354252	273862	267911	587196	116670	270408	298340	334762	319930	389605	-	-
Lmyn003835	289.04	137.02	290.043	C14H10O7	[M-H]-	4-(3,4,5-Trihydroxybenzoxy)benzoic acid	Phenolic acids	Phenolic acids	-	3	3.33601e+06	2.28185e+06	2.86907e+06	1.29509e+06	1.76796e+06	3.47776e+06	3.5732e+06	2.30786e+06	2.52886e+06	2.05457e+06	2.20753e+06	5.00501e+06	2.15028e+06	1.9279e+06	1.58909e+06	182189	2.80593e+06	2.67852e+06	2.43083e+06	2.09221e+06	2.57922e+06	-	-
mws0671	120.07	74.06	119.058	C4H9NO3	[M+H]+	L-Homoserine	Amino acids and derivatives	Amino acids and derivatives	672-15-1	3	453499	524382	297098	2.5891e+06	2.13028e+06	469153	628877	611299	989697	1.16103e+06	1.76113e+06	357578	421261	595013	341730	1.3508e+06	1.1257e+06	2.02555e+06	1.15106e+06	1.16081e+06	956750	C00263	ko00260,ko00270,ko00300,ko00920,ko01100,ko01110,ko01230
MWSCX017	165.05	119.05	164.047	C9H8O3	[M+H]+	4-hydroxyphenyl acrylaldehyde	Others	Aldehyde compounds	-	2	156903	141169	95706.5	208833	78340	241972	108340	198352	156922	127881	123312	296253	177627	231401	68340	295263	187265	178993	158239	184531	151586	-	-
MWSmce417	453.17	291.13	452.168	C22H28O10	[M+H]+	5-O-Methylvisammioside	Others	Chromone	84272-85-5	2	488995	837210	1.02385e+06	608108	737194	588099	744666	650854	709687	1.61639e+06	1.03739e+06	1.03172e+06	1.52329e+06	1.14177e+06	1.20305e+06	764320	1.46549e+06	871383	905582	1.02148e+06	1.12014e+06	-	-
Wdtp003384	387.13	225.08	386.121	C17H22O10	[M+H]+	3,4,5,6-tetrahydroxy-6-[4-(2-methylpropanoyloxymethyl)phenoxy]oxane-2-carboxylic acid	Phenolic acids	Phenolic acids	-	2	226670	255005	298340	71670	179052	116670	167584	168405	246176	171670	182579	46670	178101	165107	306670	191401	166640	215575	149403	166703	134951	-	-
Lmhp010757	506.32	365.31	505.317	C25H48NO7P	[M+H]+	LysoPE 20:2	Lipids	LPE	-	1	153302	99181.8	123200	56989.3	26036.8	62774.1	151481	154638	141153	73993.2	102413	226066	19694	31622.9	31517.5	353328	169458	174044	130477	143959	116409	-	-
Hmhp001812	282.12	136.06	281.112	C11H15N5O4	[M+H]+	2'-O-Methyladenosine	Nucleotides and derivatives	Nucleotides and derivatives	2140-79-6	3	57528.5	67439.6	59824.5	58598.2	52382	33986.8	53708.5	81456.6	70861.3	80090.8	22325.6	100723	50693.5	75297.3	53465.8	82271.2	62850.6	71101.6	72799.1	73044.2	60322.8	-	-
Lmqp002761	313.14	151.08	312.136	C19H20O4	[M+H]+	Alnusonol	Phenolic acids	Phenolic acids	52330-12-8	3	144634	235849	184257	43340	56188	127894	202951	125988	161477	165415	100005	68983	142669	155005	92489	82250	141401	72186	131953	154100	126629	-	-
Lmhp002001	265.15	72.08	264.147	C14H20N2O3	[M+H]+	L-Valyl-L-Phenylalanine	Amino acids and derivatives	Amino acids and derivatives	3918-92-1	3	22059	104322	36108.8	48124	34081.8	37431.3	85005	95500.6	32084	105461	81041.8	22501.1	39522.8	68748.7	44985.1	199977	50437.8	75088.3	88037.5	71959.3	85789.4	-	-
mws0091	463.09	300.03	464.096	C21H20O12	[M-H]-	Quercetin-3-O-glucoside (Isoquercitrin)	Flavonoids	Flavonols	482-35-9	1	1.59358e+07	775073	855830	1.24486e+06	6.99062e+06	1.09791e+06	1.9467e+07	1.23198e+06	4.13818e+07	2.42956e+06	8.22486e+06	1.09778e+07	640098	1.1588e+06	1.73458e+07	7.1076e+06	1.2076e+06	3.16014e+06	8.45565e+06	9.56245e+06	1.0472e+07	C05623	ko00944,ko01100,ko01110
MW0132145	505.1	300.03	446.085	C21H18O11	[M+CH3COO]-	3,4,5-Trihydroxy-6-[5-hydroxy-2-(4-hydroxyphenyl)-4-oxochromen-7-yl]oxyoxane-2-carboxylic acid	Organic acids	Organic acids	-	3	4.69522e+06	733894	63634.7	96908.1	2.31807e+06	331481	5.05163e+06	656087	9.95234e+06	1.6897e+06	3.33306e+06	1.31205e+06	405301	206886	6.89543e+06	1.52604e+06	83214.3	1.29275e+06	2.43792e+06	2.2212e+06	1.96804e+06	-	-
pme3188	323.03	211	324.036	C9H13N2O9P	[M-H]-	Uridine 5'-monophosphate	Nucleotides and derivatives	Nucleotides and derivatives	58-97-9	2	209987	247165	336363	101374	175328	102584	232763	239080	267865	274525	277044	137977	263316	214909	260825	349911	248345	256431	218726	243351	196556	C00105	ko00240,ko01100,ko01232,ko01240
Wcgn003981	329.09	167.03	330.095	C14H18O9	[M-H]-	Woodorien	Others	Saccharides	155112-92-8	1	414524	239546	513340	308556	255472	474209	540360	351599	243489	323025	294420	513900	226316	443460	218968	18340	321423	326498	301540	374543	340789	-	-
Zjhp082626	739.42	577.37	738.419	C39H62O13	[M+H]+	Yamogenin-Glc-Glc*	Steroids	Steroidal saponins	-	1	3.0984e+06	1.87015e+06	1.76711e+06	2.72446e+06	2.12101e+06	3.57509e+06	3.24225e+06	2.72457e+06	2.83145e+06	2.29217e+06	3.05044e+06	4.13221e+06	2.05371e+06	2.76132e+06	1.64789e+06	1.3857e+06	2.31815e+06	3.19248e+06	2.45556e+06	2.97906e+06	2.51733e+06	-	-
Walp007192	406.35	300.29	405.345	C22H47NO5	[M+H]+	2-aminodocoSane-1,6,19,20,21-pentaol	Lipids	Sphingolipids	-	2	290383	304261	362728	416505	316597	320156	282689	306570	294259	343156	302795	468355	371005	338226	310765	407100	297426	315201	299648	316955	367835	-	-
Lmtn000940	345.08	139.04	346.09	C14H18O10	[M-H]-	1-O-(3,4-Dihydroxy-5-methoxy-benzoyl)-glucoside	Phenolic acids	Phenolic acids	-	2	141198	127243	167364	99103	155164	119850	133284	137442	233347	111281	159162	51622.7	94030.4	37538.1	136833	16903.8	195036	176056	175025	155059	141228	-	-
Labp005050	307.1	127.04	306.095	C12H18O9	[M+H]+	5β,6β-dihydroxycyclohex-2-en-1-O-β-glucopyranoside	Others	Ketone compounds	-	2	201909	94543.9	130085	170668	126103	293949	92651	180256	124257	83149.6	101506	457807	91900.4	104392	139289	3340	155787	45514.1	124236	133209	153161	-	-
Lmsn004322	503.12	179.03	504.127	C24H24O12	[M-H]-	1,6-Di-O-caffeoyl-β-D-glucose	Phenolic acids	Phenolic acids	-	3	28340	21670	69808.3	8340	85211.6	55957.4	67498	100437	53863.3	73357.9	57502.9	15292.3	12803	28051.9	64578.7	60415.4	31366.2	80093.9	75012.8	77274.8	62849	-	-
Hmln002149	623.2	461.17	624.205	C29H36O15	[M-H]-	Acteoside; Verbascoside	Phenolic acids	Phenolic acids	61276-17-3	3	67394.5	103079	112573	91889.3	63300.5	88869.7	113121	85297.4	54719	153077	16670	58165.8	172862	116351	73226.2	47365.2	154869	118113	106419	122262	99108	C10501	-
Hmlp002485	344.1	164.03	343.09	C14H17NO9	[M+H]+	2,4-Dihydroxy-1,4-benzoxazin-3(4H)-one glucoside (DIBOA glucose)	Alkaloids	Alkaloids	155835-54-4	2	143213	190883	159981	71018.1	243515	91041.9	248605	274904	226602	218061	311429	26670	271513	106994	263877	240998	78860.2	204458	208785	180344	169736	C15772	ko01110
Lmtn001630	312.11	150.05	313.116	C14H19NO7	[M-H]-	2-Glucosyloxy-2-phenylacetic acid amide	Alkaloids	Alkaloids	-	3	77155.4	76920.7	85355.5	15038	48452.1	9685.95	70250.5	13008.5	50903.5	49432.3	57968.3	33311.5	94790.4	70987.6	44278.4	12003.5	81278	76822.8	72515.4	89849.3	85021.8	-	-
Wasn000495	311.1	89.02	312.106	C11H20O10	[M-H]-	6-O-alpha-L-arabinopyranosyl-D-glucopyranose	Others	Saccharides	14116-69-9	3	1.89263e+06	2.29726e+06	2.02667e+06	2.62208e+06	2.06495e+06	1.72337e+06	999285	1.72788e+06	1.64933e+06	1.65475e+06	1.46704e+06	2.01355e+06	1.93971e+06	2.11038e+06	1.78561e+06	1.82775e+06	1.83561e+06	502445	1.69117e+06	2.10009e+06	1.96708e+06	C01625	-
Lmbp002336	611.16	303.05	610.153	C27H30O16	[M+H]+	Quercetin-3-O-(2''-O-rhamnosyl)galactoside*	Flavonoids	Flavonols	-	1	288941	39870.3	213340	275005	128325	180519	144591	131025	148340	120151	101023	829584	52965.1	256670	540005	23930.2	348340	321670	173445	207402	213340	-	-
Zmhp003716	611.16	303.05	610.153	C27H30O16	[M+H]+	Rhodionidin*	Flavonoids	Flavonols	-	1	288941	39870.3	213340	275005	128325	180519	144591	131025	148340	120151	101023	829584	52965.1	256670	540005	23930.2	348340	321670	173445	207402	213340	-	-
Wajp005655	1045.56	429.34	1044.55	C52H84O21	[M+H]+	23-Methylspirosta-5-Ene-3beta-Ol 3-O-glucosyl-rhamnosyl-rhamnosyl-glucoside	Steroids	Steroidal saponins	-	1	170822	70007.9	92379	180094	142247	210567	184956	121144	178583	113312	181069	229317	79934.2	140863	91717.2	108117	115118	157560	131173	157231	130624	-	-
Lmbn001364	131.03	87.05	132.042	C5H8O4	[M-H]-	4-Hydroxy-2-Oxopentanoic Acid*	Organic acids	Organic acids	3318-73-8	3	51063.6	35298.5	50649	162073	44031.1	75884.3	59896.7	81854.5	68913	35289	66777.6	184894	29951.5	77215.6	60626.6	69329	84522.3	87341.7	58757.5	54155.7	67048.5	C03589	ko00360,ko01100
mws0055	373.13	343.09	372.121	C20H20O7	[M+H]+	Tangeretin (4',5,6,7,8-Pentamethoxyflavone)*	Flavonoids	Flavones	481-53-8	3	59815.9	79422.5	4363.63	12682.8	16671.2	28661.5	23240.7	24443.6	50549	17604	15139.6	53661.7	9742.02	13443.6	12114.8	18369.2	6735.29	29523.9	23676.9	27878.5	29343.5	C10190	-
MWSmce461	102.05	56.05	101.048	C4H7NO2	[M+H]+	L-Azetidine-2-carboxylic acid	Alkaloids	Alkaloids	2133-34-8	3	155172	142949	97535.8	352677	380163	165061	114489	102847	153527	47681.1	142845	87280.1	111866	109199	142411	62548.9	179347	230620	199077	192369	161391	-	-
Wagp002530	177.06	117.03	176.047	C10H8O3	[M+H]+	2-Methoxy-1-benzofuran-5-carbaldehyde	Others	Others	-	2	363897	403684	371206	544502	241518	548472	302822	312268	327171	369713	429955	898043	286859	318149	212529	403330	413696	437757	342796	390047	427058	-	-
Zmzn002575	138.02	108.02	139.027	C6H5NO3	[M-H]-	2-Nitrophenol	Phenolic acids	Phenolic acids	88-75-5	3	109789	86627.1	90810.3	88194.4	81403	111392	76373.4	110488	102116	113947	120555	90960.6	98553.1	103533	74498.3	294965	95497.1	89931.5	99391.4	120554	121375	C01988	-
HJAP006	509.13	347.08	508.122	C23H24O13	[M+H]+	Syringetin-7-O-glucoside*	Flavonoids	Flavonols	-	1	1.04487e+06	444124	423808	559627	726386	885845	1.18522e+06	1.00524e+06	1.01991e+06	880999	1.21965e+06	1.70135e+06	733671	646013	936478	498864	653436	886555	765460	940902	920541	-	-
Hmln002100	535.18	373.13	536.189	C26H32O12	[M-H]-	Nortrachelogenin-4-O-glucoside	Lignans and Coumarins	Lignans	33464-78-7	2	661028	663505	1.30261e+06	426290	489847	739435	810589	826016	480804	870551	515756	698173	957665	799932	736325	203851	844555	632288	738627	624571	774053	-	-
Wayn002083	326.12	164.07	327.131	C15H21NO7	[M-H]-	N-(1-Deoxy-1-fructosyl)Phenylalanine	Nucleotides and derivatives	Nucleotides and derivatives	-	2	71624.1	80550.9	234946	120087	38263.7	107566	16484.7	236489	178762	230440	205981	116375	179121	167477	188364	74818.5	162924	239647	179929	144913	170488	-	-
Wcdp003593	579.15	409.09	578.142	C30H26O12	[M+H]+	2-(3,4-dihydroxyphenyl)-4-[2-(3,4-dihydroxyphenyl)-3,5,7-trihydroxy-3,4-dihydro-2h-1-benzopyran-8-yl]-3,4-dihydro-2h-1-benzopyran-3,5,7-triol*	Others	Others	-	1	5.12764e+06	2.76602e+06	2.85015e+06	724631	2.4204e+06	3.57789e+06	6.78542e+06	2.55857e+06	7.34622e+06	3.21871e+06	4.7455e+06	6.0078e+06	2.54663e+06	1.70892e+06	2.13333e+06	546698	2.44558e+06	3.43551e+06	3.09439e+06	3.62063e+06	3.84933e+06	-	-
pmb2221	318.3	60.04	317.293	C18H39NO3	[M+H]+	4-Hydroxysphinganine; Phytosphingosine	Lipids	Sphingolipids	554-62-1	3	3.5438e+06	4.96843e+06	4.93722e+06	8.80487e+06	5.02612e+06	5.37636e+06	2.83559e+06	3.29033e+06	4.31732e+06	3.39531e+06	6.65375e+06	1.20674e+07	3.43296e+06	7.20884e+06	4.27986e+06	763301	6.69294e+06	4.04141e+06	4.64615e+06	5.265e+06	4.23378e+06	C12144	ko00600,ko01100
MWSslk102	155.01	119.04	154.005	C5H3ClN4	[M+H]+	6-Chloropurine	Nucleotides and derivatives	Nucleotides and derivatives	87-42-3	3	736050	691950	692779	770723	793722	733985	750981	734021	668988	762499	632087	712147	552365	613960	686556	672591	625701	598038	854563	749221	688076	-	-
Zbdn001947	301.09	123.01	302.1	C13H18O8	[M-H]-	Isotachioside*	Phenolic acids	Phenolic acids	31427-08-4	1	7.19518e+06	6077679	7.53169e+06	6.85333e+06	6.82025e+06	8.05053e+06	7.2731e+06	5.41131e+06	6.55343e+06	7.80274e+06	8.05716e+06	1.0348e+07	6.51819e+06	7.20308e+06	5.91496e+06	331555	5.70887e+06	7.29265e+06	5.92681e+06	7.09417e+06	5.85551e+06	-	-
pmb4777	337.09	161.05	338.1	C16H18O8	[M-H]-	4-Hydroxy-7-methoxycoumarin-β-rhamnoside	Lignans and Coumarins	Coumarins	-	3	69562.5	71408.1	79738.6	147913	83705	128451	72595.6	26522.2	82977.6	69410.5	61574.9	200718	105225	144632	103378	23108.9	94896.4	99788.6	88460.1	98269.7	110331	-	-
Cmxp003531	613.18	289.07	612.169	C27H32O16	[M+H]+	Okanin-4'-O-gentiobioside	Flavonoids	Chalcones	-	3	4481.27	18751.7	12955.5	5261.5	21236	29237.2	7871.24	8744.37	8013.67	3892.11	19508.9	11646.5	22208.3	15005	9635.58	6670	25773.2	17735.5	12234.8	10622	13280.5	-	-
pmb0889	279.23	95.09	278.225	C18H30O2	[M+H]+	Punicic acid (9Z,11E,13Z-octadecatrienoic acid)	Lipids	Free fatty acids	544-72-9	3	113748	104338	84532.2	107129	85192.1	211626	187772	264780	89200.2	104616	86203.7	207007	120385	203606	144410	4.50296e+06	92996.8	188877	478347	459068	385432	C08364	-
mws1089	421.08	241.01	422.082	C12H23O14P	[M-H]-	Sucrose-6-phosphate	Others	Saccharides	-	3	380971	351452	488411	328298	362319	426775	342786	378729	211385	280356	309407	252827	353998	281884	274609	293452	386885	244965	393208	315768	345122	-	-
Lmsp002548	355.1	163.04	354.095	C16H18O9	[M+H]+	Isoscopoletin-β-D-glucoside*	Lignans and Coumarins	Coumarins	20186-29-2	1	6.70939e+07	2.99966e+07	1.4101e+07	3.65271e+06	8.21874e+07	2.55431e+07	5.32322e+07	3.5212e+07	1.03191e+08	2.84034e+07	7.06818e+07	7.18286e+06	2.79459e+07	1.68469e+07	7.17302e+07	5.3306e+06	5.18634e+06	2.83673e+07	5.47515e+07	4.44134e+07	4.67738e+07	-	-
mws1417	160.04	116.05	161.048	C9H7NO2	[M-H]-	Indole-3-carboxylic acid*	Alkaloids	Plumerane	771-50-6	3	46116.1	44925.9	53717	58550.8	60325.3	54915.8	87026.9	61899.8	70970.9	69583	52002.3	8864.06	65563	52679.7	63955.5	61909.8	13340	54731.2	58471.6	69071.9	56283.9	C19837	-
pmp001287	120.08	103.05	119.073	C8H9N	[M+H]+	N-Benzylmethylene isomethylamine	Alkaloids	Alkaloids	-	1	1.0042e+06	1.26896e+06	758565	5.21359e+06	5.45497e+06	3.83099e+06	6.51431e+06	7.52341e+06	4.95567e+06	3.34732e+06	632789	1.31107e+06	2.95671e+06	3.69759e+06	5.05163e+06	6.25134e+06	5.51905e+06	7.2071e+06	4.47819e+06	3.91897e+06	3.59166e+06	-	-
pme1383	170.08	134.06	169.074	C8H11NO3	[M+H]+	Pyridoxine	Others	Vitamin	65-23-6	2	209989	118945	86702.5	865676	283466	429119	219528	132315	659252	131451	313130	933860	164150	202354	154016	119969	393556	391445	361822	302962	296594	C00314	ko00750,ko01100,ko01240
Hmhp002580	413.14	136.07	412.137	C19H24O10	[M+H]+	Methylpicraquassioside A	Lignans and Coumarins	Coumarins	-	1	777315	837988	993415	644894	1.08486e+06	863524	1.01961e+06	879799	836922	1.02444e+06	858522	525511	816390	760615	820539	925721	583400	911849	894295	766430	722575	-	-
Lmbn000216	147.03	57.03	148.037	C5H8O5	[M-H]-	3-Methylmalic acid*	Organic acids	Organic acids	152204-30-3	3	350733	278184	367736	245956	311075	325354	419034	370912	338156	213810	172130	104905	259427	224529	277000	237305	215816	250490	279982	337607	278790	C06032	ko00290,ko00660,ko01100,ko01210,ko01230
Wcdp010180	261.22	121.1	260.214	C18H28O	[M+H]+	Parinaraldehyde	Lipids	Free fatty acids	148408-16-6	1	37085	33359.1	34245.9	31525.4	34771.1	25357.3	29891.9	31242.7	30437.9	28591.5	50819.3	36906.3	16839.5	19365.7	25247.3	9430.94	25652.3	29091.6	32540.3	26489.3	27455.7	-	-
Zmbp006696	305.1	245.08	304.095	C16H16O6	[M+H]+	Qianhucoumarin B	Lignans and Coumarins	Coumarins	152615-14-0	2	9914.69	19044	95836.7	6914.32	60340.2	6568.3	36775.2	50123	42574	78183.9	13533.8	621.618	4450.58	23805.2	3382.82	29760.9	796.824	6372.72	20468.9	22049.5	25478.5	-	-
pmp001082	667.19	361.09	666.18	C30H34O17	[M+H]+	Sudachiin C	Flavonoids	Flavones	101339-35-9	2	107501	73497.8	107008	121354	109201	190262	145943	104803	114075	85963.8	99387.2	202135	132994	134231	95078	69005.5	158342	149402	108094	130341	134052	-	-
Wasn006585	447.22	315.18	448.231	C21H36O10	[M-H]-	Geranyl 3-O-xylopyranosyl-glucopyranoside*	Others	Others	-	2	256598	215143	309959	362265	200508	283733	272972	222851	193042	203105	223011	327023	225839	303792	259410	189673	292089	320752	231506	242960	285892	-	-
Zmzp005934	284.3	102.09	283.288	C18H37NO	[M+H]+	Stearamide	Alkaloids	Alkaloids	124-26-5	3	3.7198e+06	5.68678e+06	3.93359e+06	4.25437e+06	3.04687e+06	4.15213e+06	1.68393e+06	1.18588e+06	3.41247e+06	3.44065e+06	2.18372e+06	3.43247e+06	4.32549e+06	3.11939e+06	2.59068e+06	2.49648e+06	4.32625e+06	2.53818e+06	1.08613e+06	1.24327e+06	1.36458e+06	C13846	-
mws1587	132.1	86.1	131.095	C6H13NO2	[M+H]+	L-Norleucine*	Amino acids and derivatives	Amino acids and derivatives	327-57-1	1	3.71323e+06	5.35549e+06	3.10411e+06	1.43689e+07	1.50274e+07	1.39818e+07	1.44366e+07	1.95426e+07	2.05322e+07	1.56034e+07	5.05441e+06	2.02875e+06	1.10579e+07	8.59685e+06	1.30222e+07	2.36674e+07	1.40269e+07	1.6096e+07	1.42086e+07	1.23154e+07	1.54709e+07	C01933	-
Zbsp004438	627.16	303.05	626.148	C27H30O17	[M+H]+	Quercetin-3,4'-O-di-glucoside	Flavonoids	Flavonols	29125-80-2	2	267176	72554.2	56670	73340	391914	60163.5	401700	100933	550267	172515	433654	91138.1	64585.1	87554.3	366257	160955	73340	82695.6	184018	222306	228249	-	-
Zmpn003698	305.25	59.01	306.256	C20H34O2	[M-H]-	11,14,17-Eicosatrienoic acid*	Lipids	Free fatty acids	17046-59-2	1	255629	254885	235576	214285	201297	241588	247798	259661	231280	208390	235012	204003	217831	227525	251328	123706	287317	242926	615189	530364	493795	C16522	ko01040
pmb0492	584.28	325	583.268	C34H37N3O6	[M+H]+	N',N'',N'''-p-Coumaroyl-cinnamoyl-caffeoyl spermidine	Alkaloids	Phenolamine	-	3	9253.15	10005	5005	16801.6	12711.6	15603.8	16759.8	18605.4	15616.4	12969.9	4041.28	10376.9	11532.4	7520.36	13446.9	54310.5	13883.5	21565	13103.4	10430.2	11670	-	-
Lmtn002997	493.1	331.05	494.106	C22H22O13	[M-H]-	Mearnsetin-3-O-glucoside	Flavonoids	Flavones	-	3	140486	149624	418321	165495	160369	135001	295000	387965	225275	201435	158512	167832	165683	150781	265173	73308.7	123357	156127	215737	243123	193520	-	-
MWSmce210	183	67.02	184.001	C7H4O6	[M-H]-	Chelidonic acid	Organic acids	Organic acids	99-32-1	2	1.02502e+06	717727	1.02716e+06	1.0451e+06	797959	1.03505e+06	1.34227e+06	1.02032e+06	988886	1.00527e+06	1.11142e+06	1.17499e+06	992294	1.18158e+06	1.05871e+06	903025	848786	1.17364e+06	1.20731e+06	964048	1.0547e+06	C08476	-
Wcdp007645	295.23	151.11	294.219	C18H30O3	[M+H]+	9-Oxo-10,12-Octadecadienoic Acid	Lipids	Free fatty acids	54665-32-6	2	20477.4	20791.6	19059.4	10472.6	11472.3	7251.1	14512.6	26705.8	17563.7	20792.8	21503.7	33323.9	15977.4	15988.7	9863.84	1.87031e+06	18127.7	42991.6	131759	111346	106643	-	-
Zmjn003398	227.13	183.14	228.136	C12H20O4	[M-H]-	2-Dodecenedioic acid	Lipids	Free fatty acids	6402-36-4	2	58301.3	40707.8	52444.4	10560	6701.65	9117.32	22460.4	22785.9	15289.6	77937.3	68908.1	48409.4	7991.15	10415.3	7493	163658	18707	16842.8	36954.9	31010.1	38817.5	C16308	ko00592,ko01110
Wbjp001317	203.08	130.07	202.074	C11H10N2O2	[M+H]+	vasicinone	Alkaloids	Alkaloids	486-64-6	1	379642	694360	561430	485813	860268	519163	919951	1.06246e+06	1.21046e+06	1.78633e+06	806564	447559	798515	767633	1.946e+06	1.01897e+06	636916	1.10704e+06	643562	787118	794083	-	-
pme2527	133.1	116.07	132.09	C5H12N2O2	[M+H]+	L-Ornithine	Amino acids and derivatives	Amino acids and derivatives	70-26-8	3	20632.8	48612.8	24119.2	124945	50212.3	25652.5	27062.7	72171.5	21571.6	64495.5	321531	21865.7	28483.3	7708.08	65646.4	60946.2	66044.3	63061.1	20509.2	16921.1	21021.4	C00077	ko00220,ko00330,ko00470,ko00480,ko01100,ko01110,ko01210,ko01230,ko02010
mws2627	317.07	285.04	316.058	C16H12O7	[M+H]+	Tamarixetin (3,3',5,7-Tetrahydroxy-4'-Methoxyflavone)	Flavonoids	Flavonols	603-61-2	3	17430.5	22965.6	21074.3	4306.05	25736.6	10896.5	31408.9	29570.9	23507	39363.6	32361.4	12441.9	39744.6	17287.7	34237.6	43373.7	16619.1	10743.6	24268.7	25326.6	20250.1	C10188	-
Zjmp101909	739.43	415.32	738.419	C39H62O13	[M+H]+	isodiosgenin-Glc-Glc	Steroids	Steroidal saponins	-	1	1.30212e+06	524793	432318	786551	675549	1.08254e+06	1.28285e+06	743622	901279	714849	1.07146e+06	807415	562529	852525	541605	483133	681739	1.12007e+06	711404	834696	895587	-	-
Lmsp004749	655.19	347.08	654.18	C29H34O17	[M+H]+	Syringetin-3-O-rutinoside*	Flavonoids	Flavonols	53430-50-5	1	762701	412461	484686	753144	745005	744945	827484	728616	575294	736714	826163	1.17646e+06	636145	840859	730704	324926	592776	675322	674967	569036	715199	-	-
Cmxp003975	451.12	289.07	450.116	C21H22O11	[M+H]+	Okanin-4'-O-glucoside(Marein)*	Flavonoids	Chalcones	535-96-6	3	225539	233231	237357	194595	175326	204714	220483	157967	379416	220674	281710	225038	212412	296759	342323	218791	233685	365164	263017	212333	259640	-	-
mws1584	515.12	191.03	516.127	C25H24O12	[M-H]-	1,3-O-Dicaffeoylquinic Acid (Cynarin)	Phenolic acids	Phenolic acids	30964-13-7	2	174721	155748	297870	338731	139764	287159	260165	277812	121202	182294	227080	218868	184230	255383	228912	172867	262555	258836	186181	227271	230970	C10445	-
pmb0880	482.32	341.31	481.317	C23H48NO7P	[M+H]+	LysoPE 18:0(2n isomer)	Lipids	LPE	-	3	6747.72	5308.39	6358.72	625.055	1397.61	1790.93	12565.1	5902.35	8788.4	4535.97	9529.23	10192.4	2326.9	1613.18	3193.1	33151.2	9224.14	12624.4	7866.66	9748.44	8231.31	-	-
Hmyp002656	222.08	130.06	221.069	C11H11NO4	[M+H]+	Methyl dioxindole-3-acetate	Alkaloids	Plumerane	57061-18-4	3	237700	271358	227132	46715.5	198998	135928	243808	227174	180908	212291	175417	141699	149788	107861	183496	263900	123308	206234	149368	166114	188185	-	-
MWSmce199	149.05	59.02	150.053	C5H10O5	[M-H]-	L-Xylose*	Others	Saccharides	609-06-3	2	326576	256452	278620	152986	208638	280701	240612	295366	324823	333743	264831	429391	361142	370619	355386	325415	287970	372758	353070	287995	293259	C01510	-
pme0008	176.1	113.07	175.096	C6H13N3O3	[M+H]+	L-Citrulline	Amino acids and derivatives	Amino acids and derivatives	372-75-8	3	166116	324795	167325	999463	1.0999e+06	245732	319647	405027	687983	598957	1.04769e+06	485582	286670	303015	707484	755329	434995	795648	487693	610184	524905	C00327	ko00220,ko01100,ko01110,ko01230
Lmlp003161	265.15	177.06	264.147	C14H20N2O3	[M+H]+	N-Feruloylputrescine	Alkaloids	Phenolamine	501-13-3	2	1.2939e+06	2.21724e+06	2.97491e+06	1.21375e+06	1.9258e+06	1.70956e+06	2.08196e+06	1.85885e+06	2.798e+06	1.68508e+06	1.62987e+06	1.0109e+06	1.85874e+06	1.27607e+06	1.56301e+06	1.33347e+06	2.0066e+06	2.01049e+06	1.5632e+06	1.86303e+06	1.50791e+06	C10497	ko00330,ko01100
Lssp210052	773.21	303.05	772.206	C33H40O21	[M+H]+	Quercetin-3-rutinoside-7-galactoside*	Flavonoids	Flavonols	50867-29-3	1	317202	138007	172505	135550	242405	215503	376256	244167	355136	235709	357177	277505	285946	286577	299279	77628.4	225980	272413	198955	222826	251078	-	-
Lmmp002796	627.16	319.05	626.148	C27H30O17	[M+H]+	Gossypetin-3-O-rutinoside	Flavonoids	Flavonols	-	1	299907	532573	164269	63340	130938	228249	3.75854e+06	613519	3.63877e+06	1.25747e+06	778282	671656	463183	148573	1.01649e+06	346665	202747	116670	798920	940228	754992	-	-
Lmgn000160	131.05	70.03	132.054	C4H8N2O3	[M-H]-	3-Ureidopropionic Acid	Organic acids	Organic acids	462-88-4	3	4783.85	6034.68	5026.3	129055	107844	8699.8	18164.7	20253.8	28744.9	19733.9	184019	4895.81	13190	22602.7	3340	19308.8	16232.5	86608.6	35330.1	44518.6	39119.8	C02642	ko00240,ko00410,ko00770,ko01100
Walp013004	337.27	263.24	336.266	C21H36O3	[M+H]+	Glycidyl Linoleate*	Lipids	Glycerol ester	24305-63-3	1	28532.6	14371.5	17306.7	30951.4	26081.8	28363.5	31355.1	15886.4	21578.5	22844	32769.6	47445	11241.8	28613.8	26003.9	13314.5	21335.1	31149.7	28826	26504.4	22793.6	-	-
MWS2984	153.05	136.03	152.045	C4H4N6O	[M+H]+	8-Azaguanine	Nucleotides and derivatives	Nucleotides and derivatives	134-58-7	3	49346.8	100653	240964	287440	91106	101658	41579.2	183128	40985.3	41570.4	105666	63985	70640.8	68933.7	54919.2	137878	173165	167261	155881	130357	126215	-	-
pmf0470	132.07	86.06	131.058	C5H9NO3	[M+H]+	cis-4-Hydroxy-D-proline*	Amino acids and derivatives	Amino acids and derivatives	2584-71-6	3	4.7913e+06	7.09934e+06	4.03016e+06	1.338e+07	1.44078e+07	8.15605e+06	1.20088e+07	1.41456e+07	1.87983e+07	1.75197e+07	7.10277e+06	3.33178e+06	9.29078e+06	7.99329e+06	1.58132e+07	2.03585e+07	1.4836e+07	1.70595e+07	1.4811e+07	1.28623e+07	1.17721e+07	C03440	ko00470,ko01100
Zmhp002730	627.16	303.05	626.148	C27H30O17	[M+H]+	6-Hydroxykaempferol-6,7-O-Diglucoside*	Flavonoids	Flavonols	-	2	161704	58373.7	56159.5	31670	310050	96670	369117	80928.5	516465	192003	184102	75995.4	124911	101673	393594	128161	62806.7	143476	155129	192489	190465	-	-
Zahp007439	177.05	149.02	176.047	C10H8O3	[M+H]+	3,4-Methylenedioxycinnamaldehyde	Others	Aldehyde compounds	58095-77-5	3	113556	83221.6	77757.2	90801.8	97675.5	76372.4	105649	115536	105753	80452.1	75795.3	99318.6	71679.8	83574.2	74890.2	118801	62578.7	66987.6	93297.3	86741.8	73812.6	-	-
pme1313	237.09	192.07	236.08	C11H12N2O4	[M+H]+	N'-Formylkynurenine	Amino acids and derivatives	Amino acids and derivatives	1022-31-7	3	26778.7	34103.4	18537.9	42511.5	41623.5	15657.8	46294.8	41839.8	67377.4	157160	19685.5	20553.2	29846.5	29174.4	98186.9	104237	35984.1	65852.4	49145.2	42109.2	39233.3	C02700	ko00380,ko01100,ko01240
MW0009415	135.05	89.05	136.052	C8H8O2	[M-H]-	Phenylacetic acid	Organic acids	Organic acids	103-82-2	3	128629	53966.2	40087.2	69930.8	144578	47020.4	58902.5	56620.9	205128	93404.2	130287	78965	76755.3	58025.1	111263	14164.8	38913.9	81344.5	83220.7	79556.9	98813.3	C07086	ko00360,ko01100
pmn001647	865.2	713.16	866.206	C45H38O18	[M-H]-	Procyanidin C2	Tannins	Proanthocyanidins	37064-31-6	1	435023	229515	211287	12163.2	111005	313573	811043	256712	709664	83340	381359	376297	258750	170747	70932.8	52739.1	224719	308966	323631	279789	257424	-	-
Yalp008047	291.23	93.07	290.225	C19H30O2	[M+H]+	Methyl 12-phenyldodecanoate	Lipids	Free fatty acids	38795-65-2	3	62077.5	45578.8	44134.4	44539.4	36113.8	62982.4	35561	26754.9	45405.9	75204.6	76965	73741.9	54213.3	14380.4	57564.6	153326	32047.6	47046	65233.3	70447.7	55658	-	-
Zbnp004589	655.19	347.07	654.18	C29H34O17	[M+H]+	Limocitrin-7-O-glucoside*	Flavonoids	Flavonols	-	1	660244	433887	507800	690869	479826	788119	781115	689796	562499	639752	659118	1.31088e+06	674475	795899	723077	300313	551372	700150	616181	763878	638470	-	-
Zbfn003751	663.19	145.03	664.2	C31H36O16	[M-H]-	3'-p-Coumaroyl-3-feruloyl-sucrose*	Phenolic acids	Phenolic acids	-	2	63108.2	73413.3	73539	37119.1	39423	74265.2	105749	52659.5	58816	98263.9	51605	71582	142649	113275	94363.8	54606	95640.7	30430.5	68095.4	82833.4	85365.3	-	-
MWSmce295	245.07	113.03	244.07	C9H12N2O6	[M+H]+	1-beta-D-Arabinofuranosyluracil	Nucleotides and derivatives	Nucleotides and derivatives	3083-77-0	3	465517	449170	452476	402534	402851	423643	507361	507077	427230	443781	459007	382249	351594	355251	369941	395338	323354	369942	478254	432350	376777	-	-
ML10180524	244.09	112.05	243.085	C9H13N3O5	[M+H]+	Cytarabine	Nucleotides and derivatives	Nucleotides and derivatives	147-94-4	3	75628.3	68241.9	49453.1	38039.3	48934.9	35713.2	34199.1	61416.5	33347.5	102624	123570	107916	51145.3	49622.4	32036.9	550459	64352.3	50126.1	101107	111477	87707.6	C02961	-
Walp012785	337.27	263.24	336.266	C21H36O3	[M+H]+	(Oxiran-2-yl)methyl octadeca-9,12-dienoate*	Lipids	Glycerol ester	856386-19-1	1	39370.5	17933.2	22934.9	42311.3	28038.5	38688.5	40932.8	32308.9	26237.3	24192.4	38067.4	62800	15659.5	34356.1	35284.5	25658.2	29846.6	36132.8	35695.4	29183.4	29260.3	-	-
Wasn005073	465.11	315.07	466.111	C21H22O12	[M-H]-	Protocatechuic acid 4-O-(2''-O-Vanilloyl)Glucoside	Phenolic acids	Phenolic acids	-	2	287214	460168	908717	213640	404952	280308	884134	845104	308636	600440	415972	217718	551820	444397	372335	158213	280839	296286	393439	492280	416052	-	-
MWSHY0174	291.09	139.04	290.079	C15H14O6	[M+H]+	Epicatechin	Flavonoids	Flavanols	490-46-0	1	1.24326e+07	7.25328e+06	6.81127e+06	3.50428e+06	5.151e+06	1.24034e+07	1.1841e+07	7.60172e+06	1.0591e+07	7.40506e+06	9.23896e+06	1.77437e+07	6.82268e+06	4.71846e+06	5.21962e+06	697209	1.52321e+07	6.30085e+06	9.09612e+06	7.82999e+06	7.21178e+06	C09727	ko00941,ko01100,ko01110
Lmqn000351	325.11	59.01	326.121	C12H22O10	[M-H]-	Rutinose	Others	Saccharides	90-74-4	3	42158	20850.6	34761.2	81155.3	58422.3	66982.2	54718.1	49808.4	65655.1	58269.8	57335.9	174315	102072	118628	117722	109119	84218.3	119556	67994.3	81503.1	65622.7	C08247	-
mws0341	131.07	85.07	132.079	C6H12O3	[M-H]-	2-Hydroxyisocaproic acid	Organic acids	Organic acids	20312-37-2	3	71376.4	45083	53340	210084	171101	138012	232223	292971	214934	85722.4	71069	101881	179460	106545	239755	354056	295051	371465	169060	153147	193967	C03264	-
MWSmce203	341.12	73.03	342.116	C12H22O11	[M-H]-	D-Cellobiose	Others	Saccharides	528-50-7	3	61592.7	147248	82851.3	84059.9	58571.1	101589	95145.7	83808.2	80971.8	100563	80974.7	129145	96108.1	90754.4	106976	114863	97493.4	62275.2	93239	90589.7	74237.7	-	-
FDATN01492	150.05	122.06	149.051	C5H11NO2S	[M+H]+	DL-Methionine	Amino acids and derivatives	Amino acids and derivatives	59-51-8	3	2.41254e+06	1.78967e+06	1.72225e+06	2.52625e+06	1.95566e+06	1.75552e+06	2.11267e+06	1.9876e+06	2.40525e+06	1.65163e+06	706915	2.49867e+06	1.49289e+06	2.42835e+06	1.78866e+06	60332.5	521057	1.93118e+06	2.3932e+06	2.22445e+06	1.88409e+06	C01733	-
Zbjn003642	499.15	191.06	500.155	C22H28O13	[M-H]-	1-O-rhamnose-3-O-Caffeoyl Quinic Acid	Phenolic acids	Phenolic acids	-	2	53199.4	24136.5	49608.7	70578.1	48571.6	69909.2	65445.9	32915	112363	29024.2	73729.5	146469	41726.8	48251.6	66496.5	48832.4	47109.9	44273.5	50923.1	45962.5	58266.8	-	-
Labn002716	373.08	169.02	374.085	C15H18O11	[M-H]-	galloyl acetyl glucoside	Phenolic acids	Phenolic acids	-	2	319743	282038	357281	520991	385708	407339	423967	212088	363756	427619	308455	396489	424456	538567	318287	91359.6	235066	534403	296010	369630	364513	-	-
Zblp004717	625.17	317.07	624.169	C28H32O16	[M+H]+	3'-methoxyquercetin-3-O-L-rhamnosyl(1→2)-glucopyranoside*	Flavonoids	Flavonols	-	1	1.50047e+07	4.9676e+06	3.03934e+06	2.8394e+06	1.30086e+07	3.76333e+06	1.50471e+07	5.17601e+06	2.8297e+07	7.55077e+06	1.67654e+07	8.13443e+06	3.90727e+06	3.31605e+06	1.63942e+07	1.09557e+07	3.44681e+06	8.04295e+06	1.06333e+07	1.29141e+07	1.04949e+07	-	-
Wmmn002441	183.03	124.02	184.11	C10H16O3	[M-H]-	(E)-Linalool-1-oic acid	Lipids	Free fatty acids	-	3	49853.1	71421.3	43096.8	33253.5	68372.3	55404.9	97859.7	79450	70545.2	67040.9	35699.8	51202.2	56622.4	268941	113340	38772.9	27264.2	31543.4	55427.1	70166.7	60944.1	-	-
pme3827	198.08	152.07	197.069	C9H11NO4	[M+H]+	3,4-Dihydroxy-L-phenylalanine (L-Dopa)	Amino acids and derivatives	Amino acids and derivatives	59-92-7	3	116880	97556.2	119284	118169	110292	132129	178391	44634.1	152154	98104.6	86508.7	92530.2	88731	91793.8	108666	167183	47682.6	88065.1	95440	121544	109231	C00355	ko00350,ko00950,ko00965,ko01100,ko01110
pme2117	426.02	158.93	427.029	C10H15N5O10P2	[M-H]-	Adenosine 5'-diphosphate	Nucleotides and derivatives	Nucleotides and derivatives	58-64-0	3	512771	603615	611608	679873	522612	461582	364509	473626	310614	503937	579605	658229	463418	570842	490879	416412	589125	612198	448767	532144	424604	C00008	ko00190,ko00195,ko00230,ko00908,ko01100,ko01110,ko01232,ko01240
pmp001270	494.32	184.07	493.317	C24H48NO7P	[M+H]+	LysoPC 16:1*	Lipids	LPC	76790-27-7	1	614258	497609	566648	403602	226087	310091	514165	591959	482880	459344	663035	636712	210963	276570	188279	1.2304e+06	488112	1.21277e+06	591186	705090	750819	-	-
ML10197929	130.09	88.04	131.07	C4H9N3O2	[M-H]-	Creatine	Organic acids	Organic acids	57-00-1	2	128558	134912	47728.5	50270.9	102048	95989.5	78315.4	61226.1	83728.7	26959.8	185244	144318	80155.6	84863.2	85535.5	96376.5	67467.2	102400	83034	104212	101943	C00300	ko00260,ko00330,ko01100
Lmmp003271	481.1	319.05	480.09	C21H20O13	[M+H]+	Gossypetin-8-O-glucoside	Flavonoids	Flavonols	652-78-8	3	42726.1	53154.9	49048.8	13340	48278	22133.5	45005	47841.5	79742.8	23340	61996.3	19374.5	38995.6	20005	28340	30640.6	21355.4	45425	48196.9	40850.4	38340	C10051	-
mws1050	148.06	88.04	147.053	C5H9NO4	[M+H]+	O-Acetylserine	Amino acids and derivatives	Amino acids and derivatives	5147-00-2	3	30162.3	68515.8	42631.5	108278	103005	59026.4	63451.1	54888.6	35595.9	50396.8	82639.5	43178.2	55775.2	50199.1	47330	114227	61285.2	88244.8	74343.2	62374.7	79288.3	C00979	ko00270,ko00908,ko00920,ko01100,ko01110,ko01200,ko01230,ko04122
WaYn004638	439.16	161.02	440.168	C21H28O10	[M-H]-	Grandidentoside	Phenolic acids	Phenolic acids	28307-53-1	2	33638	84298.7	54505.6	47953.2	116670	55214	65942.4	62564.1	37666.7	64512.4	41712.1	42203.9	54478.6	83340	160005	64522.9	49124.2	52962.2	42384.1	52474.1	52892.5	-	-
Qmhp090808	469.22	307.13	468.205	C29H28N2O4	[M+H]+	18-Demethylparaensidimerin C	Alkaloids	Alkaloids	-	2	75129.8	50371.5	121646	24122.6	71575.7	64705.5	91415.6	35411.9	101650	76670	107128	41670	73340	40005	46484.1	97677	74111.4	62278.3	40005	38424.5	31658.5	-	-
Wagp004803	427.2	247.13	426.189	C21H30O9	[M+H]+	Abscisic acid D-glucopyranosyl ester	Others	Others	-	1	106543	190074	199072	142379	163315	111259	149381	155539	150937	138369	150160	154585	149402	192551	183690	148603	175757	330170	136931	170240	170314	-	-
Wbsp103327	291.09	139.04	290.079	C15H14O6	[M+H]+	(8R)-9-hydroxy-8-(hydroxymethyl)-6-methoxy-8-methylpyrano[2,3-f]chromen-2-one	Terpenoids	Terpene	-	2	903125	634099	860664	745941	582702	907565	880867	677704	1.77317e+06	868206	1.12784e+06	652948	1.09557e+06	910574	821593	20056	675501	1.14189e+06	948763	1.01686e+06	798322	-	-
Zbln005846	577.19	161.02	578.202	C28H34O13	[M-H]-	((3R,4R,5R)-3,4-dihydroxy-5-(((2S,3R,4R,5S,6S)-3,4,5-trihydroxy-6-(4-hydroxyphenethoxy)tetrahydro-2H-pyran-2-yl)methoxy)tetrahydrofuran-3-yl)methyl(E)-3-(4-hydroxyphenyl)acrylate*	Phenolic acids	Phenolic acids	-	1	412666	313528	624608	316172	367381	417636	486208	419412	335233	283836	338527	354512	479180	527654	388429	21219.3	463944	444838	402137	315126	357153	-	-
Wayn000597	515.12	111.01	516.133	C18H28O17	[M-H]-	Citric acid-1-O-diglucoside	Organic acids	Organic acids	-	3	322850	164239	244649	316226	216135	556838	151709	402142	342569	193845	344323	1.10591e+06	369403	398834	513628	505805	399048	274976	308033	379126	387109	-	-
Wbkp004908	675.2	675.2	674.196	C31H34N2O15	[M+H]+	1-((3,4,5-trihydroxy-6-((6-oxo-6H-indolo[3,2,1-de][1,5]naphthyridin-1-yl)oxy)tetrahydro-2H-pyran-2-yl)methyl) 5-(3,4,5-trihydroxytetrahydro-2H-pyran-2-yl) 3-hydroxy-3-methylpentanedioate	Alkaloids	Alkaloids	-	2	898467	1.16402e+06	1.21921e+06	491142	922911	917026	1.29154e+06	1.08626e+06	1.05566e+06	1.13458e+06	900448	222068	930236	450836	981984	544855	797894	789623	798625	1.01542e+06	882871	-	-
Lahp003147	219.15	131.05	218.142	C13H18N2O	[M+H]+	N,N-cinnamoylbutanediamine	Alkaloids	Phenolamine	-	2	16025.3	17910.2	31193.7	12391.8	42725.3	37498	41670	52666.4	38246.3	28340	69502.2	6670	42757.4	28472.9	54455.7	18585.1	12468.2	36670	68561.9	77493.3	60721.6	-	-
Lmhp009034	452.28	311.26	451.27	C21H42NO7P	[M+H]+	LysoPE 16:1*	Lipids	LPE	-	1	98267.8	92087.2	101315	49114.1	59614.1	12060.1	193758	184090	171844	86697.5	129009	147326	37781	39498.1	23700.6	430967	147856	245305	106485	135630	118432	-	-
Lmmp001673	302.12	140.07	301.116	C13H19NO7	[M+H]+	2-Ethyl-3-methylmaleimide-N-glucoside	Alkaloids	Alkaloids	-	1	260148	300505	237414	124566	226142	161433	260111	258247	203410	262167	178342	69392	241239	154267	169049	223264	161493	163255	242399	201937	193848	-	-
Yarn003846	785.25	623.22	786.258	C35H46O20	[M-H]-	Rossicaside	Phenolic acids	Phenolic acids	-	2	354168	135659	160226	91366.7	187332	218044	362176	194269	301036	187759	247214	207858	144793	146454	261676	254099	190275	242785	226652	195299	178421	-	-
Lmsp003161	757.22	287.06	756.211	C33H40O20	[M+H]+	Kaempferol-3-O-sophoroside-7-O-rhamnoside*	Flavonoids	Flavonols	-	2	38996.2	7361.68	44756.5	24286.5	28758.8	40899.2	31954.5	31332.4	57515.8	70005	56670	113340	33231.2	91166.1	47288.6	48556.4	42816.2	64634.6	38973.9	41552.2	32592.8	-	-
Zbbn002014	579.22	375.13	580.237	C25H40O15	[M-H]-	10-O-(Allyl-rhamnoside)dehydrojuguloside acid	Terpenoids	Monoterpenoids	-	2	190601	233327	143212	85115.6	377824	329140	471624	460862	399827	1.05447e+06	255959	61349.9	275005	286384	835332	112712	126131	509534	518032	625858	502489	-	-
Hmgn002038	637.18	475.14	638.185	C29H34O16	[M-H]-	β-Oxoacteoside	Phenolic acids	Phenolic acids	-	3	90379.3	97069.5	82193.1	50832.5	79341.1	81890.2	108381	66573.3	100589	149634	119006	62823.4	126670	81466.1	113341	77905.4	92296.5	109089	82861.9	72966.1	93340	-	-
MWS2027	129.03	69	128.022	C4H4N2O3	[M+H]+	Barbituric acid;Malonylurea;2,4,6-Pyrimidinetrione	Nucleotides and derivatives	Nucleotides and derivatives	67-52-7	3	55005	188460	86591.4	24409	67337.1	49020.9	83328.1	38844.4	68443.9	43731.8	54050.2	30417.2	35322.2	41630.7	20045.6	98345	69678.5	22116.4	54959	44778.9	44657.5	C00813	ko00240,ko01100
Lmhp009769	466.29	325.27	465.286	C22H44NO7P	[M+H]+	LysoPE 17:1*	Lipids	LPE	-	3	18082.5	31401.7	38706	5424.67	10218.8	12177.8	52598.8	43082.4	59150.7	21348.5	35464.9	40993.7	10081.9	10078	9797.99	118203	46883.2	57414.9	32008.4	35339.2	40785.1	-	-
pmb0530	664.12	136.06	663.109	C21H27N7O14P2	[M+H]+	Nicotinic acid adenine dinucleotide	Nucleotides and derivatives	Nucleotides and derivatives	53-84-9	1	412486	836036	605856	645466	1.20157e+06	593358	796652	901746	933202	785673	648870	480658	1.07568e+06	746034	1.0094e+06	595876	1.07208e+06	892438	635955	814117	749461	C00003	ko00190,ko00730,ko00760,ko01100,ko01240
MWSslk066	169.05	65.04	168.042	C8H8O4	[M+H]+	3-Hydroxy-4-methoxybenzoic acid; Isovanillic Acid	Phenolic acids	Phenolic acids	645-08-9	3	95722.6	127885	131461	172267	163374	159838	132299	221593	176412	145478	174121	134100	100339	127859	95030.2	402357	200776	167830	133866	151892	171396	-	-
MWSHY0201	579.17	287.06	578.164	C27H30O14	[M+H]+	Kaempferol-3,7-O-dirhamnoside (Kaempferitrin)	Flavonoids	Flavonols	482-38-2	2	294940	121754	175248	32264.8	138340	319017	381576	199158	333770	177030	247011	435346	122633	129084	106958	23054.6	183419	155766	237882	196392	190860	C16981	-
pmb0876	454.29	313.27	453.286	C21H44NO7P	[M+H]+	LysoPE 16:0	Lipids	LPE	53862-35-4	1	1.10648e+07	1.39673e+07	1.28833e+07	4.60272e+06	3.23669e+06	3.26061e+06	1.69276e+07	1.45297e+07	1.84783e+07	6.52373e+06	1.1476e+07	1.46154e+07	2.72997e+06	3.51102e+06	2.12004e+06	3.0459e+07	1.46291e+07	1.45774e+07	1.07727e+07	1.32702e+07	1.07935e+07	-	-
Wdhp002598	272.13	107.05	271.121	C16H17NO3	[M+H]+	1-(4-hydroxyphenyl)-7-methoxy-1,2,3,4-tetrahydroisoquinolin-8-ol	Alkaloids	Isoquinoline alkaloids	-	2	560282	244587	321750	902203	495745	555802	755857	797770	696567	710044	294041	507162	406296	689670	744321	55208.2	521146	738378	801813	704844	626010	-	-
Zjyp110109	181.12	121.1	180.115	C11H16O2	[M+H]+	oxyphyllone F	Terpenoids	Sesquiterpenoids	-	3	197469	181524	161152	194929	193850	213521	279211	224390	216100	218539	192841	221591	174133	176317	202269	477218	143781	137256	196549	195231	156661	-	-
Zbjn003567	661.2	191.06	662.206	C28H38O18	[M-H]-	1-O-rhamnose-3-O-glucoside-Caffeoyl Quinic Acid	Phenolic acids	Phenolic acids	-	2	27126.5	25903.7	36160.5	66146.3	57402.8	31499.2	27633.7	55382	45790.4	58879.4	54345.8	43662.5	46636.9	74617.4	42272	11310.8	67242.9	55453.2	51466.2	41591.3	52477	-	-
pmb0801	346.11	184.06	345.106	C14H19NO9	[M+H]+	4-Pyridoxic acid-O-glucoside	Others	Vitamin	-	1	603626	721186	411051	276483	802031	278090	810932	481012	827273	1.04656e+06	728889	514605	564033	564574	912902	568968	395439	910977	718972	561887	627146	-	-
Lmtp004146	275.09	107.05	274.084	C15H14O5	[M+H]+	Santalin	Others	Ketone compounds	7400-10-4	1	165442	83647.9	76466.4	91194.6	77795.2	168296	112836	160005	149919	51417.1	201670	212587	141670	59427.6	93461.8	56017.5	138340	70663.5	108957	85496	93603.3	-	-
mws0159	163.04	91.06	164.047	C9H8O3	[M-H]-	Phenylpyruvic acid	Organic acids	Organic acids	156-06-9	2	97557	101271	194013	286049	159189	255771	221110	362082	184173	95696.8	120025	1.03661e+06	177372	244021	249547	358752	356543	349733	242757	296105	238281	C00166	ko00360,ko00400,ko00470,ko00960,ko01100,ko01110,ko01210,ko01230
Lmqn008369	595.26	152.99	596.296	C27H49O12P	[M-H]-	PI(18:2/0:0)	Lipids	Glycerol ester	-	3	101263	63423	78296.1	152960	73498.1	128674	79209.2	88676.6	58717.5	69919.6	68056.4	248179	45910.4	76606.1	74404.1	740898	66544.7	134879	99818.4	127451	121051	-	-
Lmhp008337	426.26	285.24	425.254	C19H40NO7P	[M+H]+	LysoPE 14:0(2n isomer)*	Lipids	LPE	-	1	20307.5	36341.5	34353.1	13559.2	9308.22	8082.35	70711.5	63649.2	73661.1	37726.1	26426.9	49609.2	10423.6	10444.7	10705.8	141401	49606.3	58805.6	38898.6	49763.5	46900	-	-
pmb0496	307.18	177.05	306.169	C15H22N4O3	[M+H]+	N-Feruloylagmatine	Alkaloids	Phenolamine	-	3	21670	47067.1	41463.9	129060	476870	839277	966670	1.75438e+06	34692.4	52948.2	36670	55541.7	527476	1.57316e+06	945255	35302.2	45005	23340	23340	30005	27155.5	C18325	ko00330,ko01100
Lmzp002365	465.14	303.09	464.132	C22H24O11	[M+H]+	Hesperetin-7-O-glucoside*	Flavonoids	Flavanones	31712-49-9	2	213254	267245	215923	148786	277718	189097	0	0	0	337741	385704	198570	285578	224198	335878	197021	213168	224750	196294	247410	206566	C16422	ko00941
Lmhp010573	517.34	263.24	516.33	C27H48O9	[M+H]+	1-Linoleoylglycerol-3-O-glucoside*	Lipids	Glycerol ester	-	1	9276.59	7165.53	10382.2	15846.7	5327.56	14052.9	8665.51	5792.51	10229.8	22008.6	11105.3	40154.1	9921.44	10341.3	21698.3	25697.8	9249.38	12766.1	16176.9	17151.9	20457.3	-	-
mws0853	209.08	179.07	210.089	C11H14O4	[M-H]-	Sinapyl alcohol*	Phenolic acids	Phenolic acids	537-33-7	3	21551.4	38340	48340	17520	32744.3	6743.37	10005	75005	20005	31670	19609.6	17743.8	17049.1	101670	25604	21670	40910.2	36143.7	23875.1	30685.2	28312	C02325	ko00940,ko01100,ko01110
Lmhn003074	309.06	193.05	310.069	C14H14O8	[M-H]-	Feruloylmalic acid	Phenolic acids	Phenolic acids	-	3	110861	139393	138064	132596	140878	185140	172835	102490	120446	105005	81777.2	185078	141677	131178	146207	52409.6	92930	100739	140804	143464	113425	-	-
Lmdn005219	373.19	331.17	374.194	C18H30O8	[M-H]-	p-Menth-4(5)-ene-1,2-diol-1-O-β-D-(2-O-acetyl)-glucoside	Terpenoids	Monoterpenoids	-	1	65025.7	110664	157532	61670	74731.7	76300.1	57651.3	65697.4	99657	67858.1	36873.7	28085.6	93226	30169	53272.9	121331	68378	81785.4	82455	68820	88380	-	-
Wbtp004961	303.05	229.05	302.043	C15H10O7	[M+H]+	1,2,4,5-tetrahydroxy-7-(hydroxymethyl)anthracene-9,10-dione*	Flavonoids	Other Flavonoids	-	1	832089	324136	222038	256870	746797	250566	876670	285208	673048	417128	626856	614026	278506	263103	702230	261427	278506	624260	595205	512630	464934	-	-
Waxn004250	793.19	631.16	794.191	C35H38O21	[M-H]-	3,5-Di-O-caffeoyl-1-O-(4-O-glucosylmaloyl)-quinic acid	Phenolic acids	Phenolic acids	-	2	11376.4	13259.2	15005	8340	11670	11670	10005	8340	10005	9772.22	10005	6980.15	13259.2	9240.02	10464.2	9038.48	18340	13235.9	7671.88	9068.82	7126.9	-	-
Hmhn000927	287.08	125.02	288.084	C12H16O8	[M-H]-	Phloroglucinol-1-O-β-D-glucopyranoside	Phenolic acids	Phenolic acids	-	1	1.20212e+06	768936	789522	807680	1.01674e+06	1.04831e+06	1161533	828283	1.2295e+06	758172	1.0486e+06	1.57407e+06	1.20587e+06	1.04551e+06	1.0407e+06	283453	847570	1.09193e+06	1.07676e+06	916067	844047	-	-
Zawn005953	1189.56	1129.53	1190.56	C53H90O29	[M-H]-	4-O-Acetyl Mukurozioside IIa	Terpenoids	Terpene	-	2	229163	149509	120403	230319	171376	246273	189596	183067	135653	191919	240747	339509	171345	232661	150274	103908	232242	251650	186026	227778	237545	-	-
mws1333	341.11	113.02	342.116	C12H22O11	[M-H]-	Melibiose	Others	Saccharides	585-99-9	3	2.82877e+06	2.61486e+06	3.25776e+06	2.75172e+06	2.15174e+06	3.60705e+06	3.15695e+06	3.35847e+06	2.49762e+06	2.45292e+06	2.41588e+06	3.27457e+06	3.15904e+06	2.21314e+06	3.81784e+06	3.41642e+06	2.7696e+06	3.1482e+06	3.01695e+06	2.34659e+06	2.81924e+06	C05402	ko00052,ko01100,ko02010
ZbWn000383	188.09	116.08	189.1	C8H15NO4	[M-H]-	(2-carboxyethyl)-L-valine	Amino acids and derivatives	Amino acids and derivatives	-	2	559438	392875	363622	443175	357408	416052	315541	281186	414482	378688	392190	619615	412822	482473	357069	304561	325520	333270	620267	482893	537229	-	-
Lman002731	341.09	135.04	342.095	C15H18O9	[M-H]-	Grevilloside F	Phenolic acids	Phenolic acids	1094004-50-8	2	362849	491247	509247	1.02009e+06	923147	795605	1.15338e+06	1.09668e+06	1.40713e+06	1.68992e+06	929988	587936	1.47737e+06	455166	1.06653e+06	75900.9	768317	1.12752e+06	728004	924492	903764	-	-
pmb1754	184.07	125	184.073	C5H15NO4P+	[M]+	O-Phosphocholine	Alkaloids	Alkaloids	107-73-3	3	269714	156369	63102.1	622069	330296	472086	614124	761459	1.06585e+06	211373	383261	1.12363e+06	319482	429975	555640	1.01541e+06	943956	970944	671486	678118	536399	C00588	ko00564,ko01100
Latp004399	193.05	119.05	192.042	C10H8O4	[M+H]+	6,8-Dihydroxy-3-methylisocoumarin	Lignans and Coumarins	Coumarins	1204-37-1	2	112847	278134	293523	218956	227398	196893	194443	286999	257717	302658	246715	140346	222842	164657	280470	267742	200807	215556	203585	253136	205470	C03830	-
Lmdp003808	317.07	302.04	316.058	C16H12O7	[M+H]+	Azaleatin (5-O-Methylquercetin)	Flavonoids	Flavonols	529-51-1	2	237159	86670	38393.6	78340	139853	41717	225867	68630.2	329237	69964.7	196292	97258.7	59784.7	60005	278340	139015	39103	89223.5	124174	120447	151219	C10022	-
Lafp002041	243.09	140.05	242.078	C11H14O6	[M+H]+	2,3-Dihydroxy-1-(4-hydroxy-3,5-dimethoxyphenyl)propan-1-one	Phenolic acids	Phenolic acids	-	3	42712	83183.9	82437.3	49506.2	97763	70370.7	61810.3	119330	51740.1	105037	82987.5	50134	111997	122797	73333.8	104001	97955.8	107637	86549.5	71670	92253	-	-
Sazp010264	771.5	609.45	770.497	C45H70O10	[M+H]+	Monogalactosyldiacylglycerol	Lipids	Free fatty acids	-	1	26776.2	26108.5	12445.4	30989.6	40837.4	55798.9	28475.5	39451.2	50826.4	76182.2	23620.7	58265.8	49443.7	22435.1	37046.4	29072	36017.7	24731.6	25645.8	32536.6	27158.1	-	-
pme2914	161.05	99.05	162.053	C6H10O5	[M-H]-	3-Hydroxy-3-methylpentane-1,5-dioic acid	Amino acids and derivatives	Amino acids and derivatives	503-49-1	3	514917	721153	850349	650190	982617	520110	838237	1.01416e+06	874606	645414	550995	536279	520412	633033	726563	619297	532298	544777	591374	692170	764758	C03761	-
Lmqn008288	299.26	299.26	300.266	C18H36O3	[M-H]-	3-Hydroxyoctadecanoic Acid	Lipids	Free fatty acids	45261-96-9	3	1.84954e+06	2.15567e+06	1.6468e+06	1.6451e+06	1.7412e+06	1.89437e+06	2.01136e+06	1.90946e+06	2.21502e+06	2.13191e+06	2.74182e+06	2.63341e+06	1.70698e+06	1.44666e+06	1.86577e+06	1.32651e+06	1.802e+06	1.68547e+06	1.75447e+06	2.08324e+06	1.63121e+06	-	-
pmp000101	867.21	715.2	866.206	C45H38O18	[M+H]+	Arecatannin C1	Tannins	Tannin	87727-69-3	1	283202	164910	148232	24105.5	128748	273493	452421	169616	362566	189140	262887	382070	199776	95009.7	114568	39968.5	278556	175507	199458	201628	158966	C17897	-
pmb0998	364.07	152.06	363.058	C10H14N5O8P	[M+H]+	Guanosine 5'-monophosphate	Nucleotides and derivatives	Nucleotides and derivatives	85-32-5	3	69856	76863	88466.3	88864.7	19299.7	47785.4	69179.9	86968	40986.3	46193.6	62221.2	19991.2	70511.9	59140.8	34467.7	133412	119576	77124.7	63586.9	78068.2	62301.8	C00144	ko00230,ko01100,ko01232
mws0437	151.06	59.01	152.069	C5H12O5	[M-H]-	D-Arabitol	Others	Saccharides	488-82-4	3	46150.6	56988.9	53794.5	35344.6	51428.3	48032.1	69541.8	92076.3	56397.8	57579.6	21515.6	59741	59321.6	66149.9	61204.1	80875.2	39079.8	39085.3	57500	45669.3	47089.9	C01904	ko00040,ko01100
Hmcp002187	509.13	347.07	508.122	C23H24O13	[M+H]+	Limocitrin-3-O-galactoside*	Flavonoids	Flavonols	-	1	966525	451723	416686	593546	762154	950468	1.23104e+06	981745	1.0463e+06	809945	1.12195e+06	1.5685e+06	794338	680660	889653	524433	651365	867981	821652	1.02164e+06	824317	-	-
Wasn002508	365.18	203.13	366.189	C16H30O9	[M-H]-	Glucosyl 7-methyl-3-methyleneoctane-1,2,6,7-tetraol	Others	Others	-	2	147772	156009	120439	97235	253097	136227	100043	104689	259935	417734	356811	153092	215355	135066	526735	26079.7	205801	213017	204132	160430	200865	-	-
MW0138672	739.19	88.99	740.216	C33H40O19	[M-H]-	Kaempferol3-rhamninoside	Flavonoids	Flavones	-	3	99852	144489	179709	80216.4	169920	126363	140317	175267	96083.1	141024	81782.6	46769.8	123215	105341	135934	125369	112033	156594	99496.1	104523	126314	-	-
Lmmn004625	449.11	287.06	450.116	C21H22O11	[M-H]-	Dihydrokaempferol-7-O-glucoside	Flavonoids	Flavanonols	-	3	59050.7	48807.2	48254.2	24663.3	33991.8	21401.3	46600.2	45005	64111.1	45005	194772	26670	31881.9	22483.9	73203.1	21508.6	54607.6	53087.9	39082.3	43309.6	33340	-	-
Hmtn001120	315.11	153.06	316.116	C14H20O8	[M-H]-	5-(2-Hydroxyethyl)-2-O-glucosylphenol	Phenolic acids	Phenolic acids	-	3	3.11228e+07	2.63625e+07	4.11035e+07	2.60779e+06	1.26151e+07	1.36484e+07	3.298e+07	5.30466e+06	1.11564e+07	2.54951e+07	1.89396e+07	1.01883e+07	5.53875e+07	2.50678e+07	1.45517e+07	1.99165e+07	4.19234e+07	2.04314e+07	2.12806e+07	2.14823e+07	2.65988e+07	-	-
Zajp000573	144.1	84.08	143.095	C7H13NO2	[M+H]+	N-(4-oxopentyl)-acetamide*	Alkaloids	Alkaloids	-	2	49734.3	91416.2	78230.7	125957	125326	48222.9	96088.1	116322	125377	78839.6	106998	77955.8	66687.9	107647	147412	149116	81151.2	86296.1	91397.4	82517.6	70266.4	-	-
zjxp121705	189.14	144.08	188.131	C12H16N2	[M+H]+	N,N-Dimethyltryptamine	Alkaloids	Alkaloids	-	2	103647	163234	150437	462046	393881	232622	312138	326903	767364	1.78921e+06	92761.4	46673.6	293091	274527	895859	303501	345966	427151	466553	428895	358932	-	-
pmb0532	349.05	137.05	348.047	C10H13N4O8P	[M+H]+	Inosine 5'-monophosphate	Nucleotides and derivatives	Nucleotides and derivatives	131-99-7	3	255969	297244	278464	269520	290965	190984	223401	252870	238364	420605	256700	288390	169615	272278	409843	36952.3	277130	157594	276482	294026	226988	C00130	ko00230,ko01100,ko01110,ko01232,ko01240
Lmsn004090	477.1	169.01	478.111	C22H22O12	[M-H]-	1-O-Galloyl-3-O-p-Coumaroyl-β-D-glucose	Phenolic acids	Phenolic acids	-	3	34361	24256	34117.4	10005	25728.4	58593.3	41670	16845	10778.7	36602.4	26595.2	47162.1	31670	25005	20005	6064.04	30005	24929	33340	39497.2	30696.5	-	-
pme3096	118.01	74.02	119.022	C3H5NO4	[M-H]-	Aminomalonic acid	Organic acids	Organic acids	1068-84-4	3	1.23306e+06	1.56403e+06	1.53777e+06	259072	215526	344925	645098	614077	399863	821882	649964	920552	301675	223509	219771	213043	412017	261133	642198	730775	561878	C00872	-
Lacp004697	409.15	229.09	408.142	C20H24O9	[M+H]+	Columbianetin Glucopyranoside	Lignans and Coumarins	Coumarins	55836-35-6	2	23115.7	24962.5	31670	54108.4	46921	36617.9	35766.9	14583.3	21043.7	43374.6	18279.1	32803.1	24047.8	26766.6	26670	43102.9	32197.5	28340	28530.3	22871.2	29363	-	-
Wcdp010846	429.37	165.09	428.365	C29H48O2	[M+H]+	Cholesteryl Acetate	Others	Others	604-35-3	3	34402.6	22861.5	25510.8	21807.2	42614.6	23358.9	31401.1	34259.8	38544.7	26106.1	26207.5	24910.3	15398.6	20240.6	27287	18137.3	22699.2	21671	25691.1	33188.1	31664	-	-
Lmmn004526	695.13	271.05	696.133	C33H28O17	[M-H]-	Maclurin-3-C-(2''-P-Hydroxybenzoyl-6''-Galloyl)Glucoside	Phenolic acids	Phenolic acids	92631-85-1	2	78844.1	14381.6	10005	6670	51255.7	9630.5	40328.1	17268.3	132382	28156.8	68728.6	1670	6670	9928.45	95847.6	30355.3	4206.58	16343.6	30916.7	35709.3	27504.5	-	-
Hmbp001276	169.05	65.03	168.042	C8H8O4	[M+H]+	Gallacetophenone	Phenolic acids	Phenolic acids	528-21-2	1	760065	1.27092e+06	1.25926e+06	533647	1.08781e+06	931027	1.21015e+06	1.47339e+06	1.2025e+06	1.48069e+06	1.21324e+06	1.70181e+06	1.04269e+06	1.14122e+06	1.16682e+06	1.18604e+06	1.39645e+06	1.37442e+06	1.29345e+06	1.4272e+06	1.09441e+06	-	-
Hmcn002743	417.15	181.04	418.163	C22H26O8	[M-H]-	Lirioresinol A	Lignans and Coumarins	Lignans	-	3	11237.8	32160.6	18123.2	13414.9	16990.5	15081.9	13500.8	56541.6	17881.5	22829.9	14136.3	8410.75	23376.2	23575.8	23190.6	42744.8	19324.2	17925.9	16067.4	20111.3	20664.8	-	-
Lmhp002374	919.27	303.05	918.264	C39H50O25	[M+H]+	Quercetin-3-O-glucosyl(1→4)rhamnoside-7-O-rutinoside	Flavonoids	Flavonols	-	1	547262	329088	529182	735529	606429	644498	855959	671898	705156	575367	729992	1.30449e+06	599581	631579	742854	224169	780382	695514	657470	820253	656380	-	-
pme2589	159.03	87.04	160.037	C6H8O5	[M-H]-	2-Oxoadipic acid	Organic acids	Organic acids	3184-35-8	3	71402.3	80668.6	53384.3	46268.7	62871.2	56190	53027.1	53780.3	104357	78944.3	73591.5	80231.1	67072.1	70990.4	54624.3	102825	40878.8	68552.6	94327.6	82969	72262.7	C00322	ko00300,ko00310,ko00380,ko01100,ko01110,ko01210,ko01230,ko01240
pmp001311	627.16	303.1	626.148	C27H30O17	[M+H]+	6-Hydroxykaempferol-7,6-O-Diglucoside	Flavonoids	Flavonols	-	3	50116.4	23340	25005	8340	70564.4	27250.2	65005	34628.9	134480	41670	67258.6	33340	28083.1	14778.5	97068.4	31670	15522.1	38340	60005	47073.8	59721.1	-	-
Lmbn009444	297.24	183.14	298.251	C18H34O3	[M-H]-	Ricinoleic acid	Lipids	Free fatty acids	141-22-0	2	10429.7	15132.5	27317.4	21536.8	28272.9	42121.5	25429.8	44601.9	21373.8	34381.9	19793.4	30575.3	29263.3	41417.6	16870.4	30525.8	35405	18365.2	26817	30021.7	22963.5	C08365	-
HX1341	163.04	89.04	162.032	C9H6O3	[M+H]+	7-hydroxy-2H-1-benzopyran-2-one	Lignans and Coumarins	Coumarins	-	1	7.43578e+07	2.90482e+07	2.40477e+07	2.11887e+07	6.9591e+07	2.66498e+07	3.9674e+07	3.44488e+07	9.87589e+07	4.5366e+07	5.96869e+07	3.82971e+07	3.34946e+07	2.80932e+07	6.10409e+07	7.26645e+06	1.38037e+07	39940133	5.49672e+07	4.24749e+07	4.64929e+07	-	-
Wacp004478	1047.54	415.32	1046.53	C51H82O22	[M+H]+	Dehydroxylcryptogenin glu rha glu glu	Steroids	Steroidal saponins	-	2	114278	60461.4	68092.3	84632.7	70584	99433.2	105244	79742.5	81161.9	57599.3	96637	96005.1	61220.1	71972.9	34769	81854.2	68081	82260	95159.2	74446.7	78413.7	-	-
Lmdn003665	623.2	299.09	624.205	C29H36O15	[M-H]-	Farrerol-5,7-di-O-glucoside	Flavonoids	Flavanones	-	3	59370.2	19158.6	22335.7	2487.63	8749.71	24171.8	46217.8	2743.84	12133.7	21710.2	29749.7	14891.7	31000.5	42568.3	47079.9	33581.2	31736.1	21670	38398.2	46217.8	35991.5	-	-
mws4176	237.12	120.09	236.116	C12H16N2O3	[M+H]+	L-Alanyl-L-Phenylalanine	Amino acids and derivatives	Amino acids and derivatives	3061-90-3	3	20272.8	19504.9	25005	29065.7	23779.2	35390.6	24391.5	43205.1	13340	49984.3	16213.2	29290.9	15616.2	16139.8	68303.5	437568	33383.7	25503.6	37985.5	35647	29147	-	-
MWSHC20189	357.13	151.04	358.142	C20H22O6	[M-H]-	Epipinoresinol*	Lignans and Coumarins	Lignans	24404-50-0	3	4605.78	38939.3	8696.1	1926.99	22116	8242.19	8319.43	38557.3	23482.9	25570.6	13584.2	3513.05	23327.4	19938.8	22092.5	80615.5	21744.8	32700.2	19133.9	24699.7	20661.9	-	-
mws0097	357.13	151.04	358.142	C20H22O6	[M-H]-	Pinoresinol*	Lignans and Coumarins	Lignans	487-36-5	3	4605.78	38939.3	8696.1	1926.99	22116	8242.19	8319.43	38557.3	23482.9	25570.6	13584.2	3513.05	23327.4	19938.8	22092.5	80615.5	21744.8	32700.2	19133.9	24699.7	20661.9	C05366	ko00999,ko01100,ko01110
Hmgp002189	463.13	301.07	462.116	C22H22O11	[M+H]+	Hispidulin-7-O-glucoside(Homoplantaginin)*	Flavonoids	Flavones	17680-84-1	1	437862	178122	183213	236281	294439	645005	469863	275667	580283	240643	367143	793381	231286	257367	332245	359143	260235	312690	277718	363838	326578	C17762	-
Zmhn002545	463.12	323.08	464.132	C22H24O11	[M-H]-	4-O-(6'-O-Glucosylcaffeoyl)-3,4-dihydroxybenzyl alcohol	Phenolic acids	Phenolic acids	-	3	54922.4	61425.2	39084.7	55005.8	71770.2	58416.3	80048.3	65761.7	45219.1	76587.5	38285.6	28883.9	39742.5	51746.6	59602.5	6055.59	43661.6	56430.1	43487.5	54126.4	56345.7	-	-
MW0157889	257.13	89.06	256.117	C10H16N4O4	[M+H]+	Thr-His	Amino acids and derivatives	Amino acids and derivatives	55831-93-1	3	6670	10565.5	5789.83	5005	11258.7	6670	5556.1	7482.21	10944	11279.6	16964.7	6670	9601.8	6375.51	15543.1	40005	9442.46	6670	28854.8	32919.9	37731.9	-	-
Lchp000218	209.08	121.06	208.074	C11H12O4	[M+H]+	(R)-3-ethyl-7-hydroxy-6-methoxyphthalide	Others	Others	-	2	149917	244506	233970	148340	153719	186456	272009	288620	176753	163363	121455	65005	193716	151670	244640	208889	196670	168719	137478	169674	133855	-	-
Rfmb056	591.21	387.14	592.216	C29H36O13	[M-H]-	Medioresinol-4'-O-(6'''-acetyl)glucoside	Lignans and Coumarins	Lignans	-	3	117051	121107	92304.2	99250.6	99123.9	115020	79841.1	112261	133676	93812.3	86686.3	52751.9	105887	123821	103859	87034.9	109513	104240	110815	85120	94323.7	-	-
Zmhp003112	611.16	287.06	610.153	C27H30O16	[M+H]+	Safflor yellow A (RG)*	Quinones	Quinones	-	1	46405.8	16958.8	55292.2	15005	46405.8	38340	65797.6	45350.8	49995.6	54750.5	45372.3	23635.1	24959.8	53435.7	46425.8	28340	42808	24999.1	43340	34712	45005	-	-
Lahp002608	188.07	118.07	187.063	C11H9NO2	[M+H]+	3,5-Dihydro-2H-Furo[3,2-C]Quinolin-4-One*	Alkaloids	Quinoline alkaloids	-	1	5.03754e+06	8.5976e+06	7.85466e+06	2.00113e+07	1.82943e+07	1.00756e+07	1.70775e+07	1.88511e+07	3.71021e+07	7.07335e+07	4.7578e+06	2.93449e+06	1.08814e+07	1.37179e+07	4.81429e+07	1.81982e+07	1.52914e+07	2.72648e+07	2.40691e+07	2.11741e+07	1.83567e+07	-	-
mws0036	609.18	301.09	610.19	C28H34O15	[M-H]-	Hesperetin-7-O-rutinoside (Hesperidin)	Flavonoids	Flavanones	520-26-3	2	2.03434e+06	291180	409969	466114	2.07249e+06	317587	1.70093e+06	486724	4.34578e+06	715813	1.79141e+06	922840	382732	527716	2.00304e+06	452111	506194	1196670	1.11879e+06	1.42759e+06	1.16399e+06	C09755	-
MWS4305	119.04	59.01	120.042	C4H8O4	[M-H]-	Erythrose	Others	Saccharides	583-50-6	3	20831.6	27453	35055	11670	20830	22355.6	27924.2	39118	57016.3	43662.9	53850.5	80775	69599.6	63969	64518.5	42139.9	58892.9	44199	47309.1	39110.1	36755.2	C01796	-
Hmcp006520	413.36	395.35	412.355	C25H48O4	[M+H]+	1,3-Dihydroxypropan-2-yl 12-methyl-6-(6-methylheptyl)tridec-12-enoate	Others	Others	-	2	58690.8	221091	52046.5	21214.4	43263.6	32230.6	35582.1	43082.4	55161.3	90534.8	101459	37444.4	50978.7	50784.3	56164.9	39783.2	41042.7	33857.6	56499	65594.5	50179.4	-	-
Zmhn002508	471.15	309.1	472.158	C21H28O12	[M-H]-	4-p-Cumaroyl-rhamnosyl-(1→6)-D-glucose	Phenolic acids	Phenolic acids	-	3	45688.9	34479.4	74628.4	23340	56982.7	47915	32985.3	31362.3	45617.5	59095.4	40626.3	20386.8	31590.5	31670	53463.2	7728.68	50806.3	27798.3	38754	38691.1	48557.8	-	-
MWS1777	128.03	93.06	127.019	C6H6ClN	[M+H]+	3-Chloroaniline	Alkaloids	Alkaloids	108-42-9	1	1.86458e+06	2.67154e+06	1.02568e+06	345192	1.30799e+06	1.72628e+06	4.30373e+06	1.93712e+06	4.31328e+06	1.61256e+06	2.02787e+06	1.81301e+06	1.22729e+06	786647	1.05073e+06	3.83248e+06	876632	794420	2.04262e+06	1.91688e+06	1.56267e+06	-	-
Zmjp000966	268.11	136.06	267.097	C10H13N5O4	[M+H]+	Vidarabine	Nucleotides and derivatives	Nucleotides and derivatives	5536-17-4	3	737446	858331	880988	886015	589448	551943	549438	1.38238e+06	576167	1.49725e+06	1.23666e+06	968558	493582	653552	635393	1.21008e+07	1.67349e+06	937099	1.20919e+06	1.53098e+06	1.55772e+06	-	-
Cmxn004016	451.13	289.08	452.132	C21H24O11	[M-H]-	Dihydromarein	Flavonoids	Chalcones	-	3	43783.4	79686	97928.2	54698.3	52468.4	61527.4	110526	106057	51054	84127.3	71905.8	95415.5	120577	84127.3	101221	109809	115576	83973.5	74781	67591.8	56833.1	-	-
Zjbn102208	619.22	179.06	620.232	C27H40O16	[M-H]-	Dactylorhin E(iso-1)	Others	Others	-	2	114192	175391	209449	154344	144943	155702	161063	170603	116268	158609	171965	149534	265757	203105	158646	235136	221614	241968	133266	163780	174480	-	-
Lmmp002529	773.21	465.1	772.206	C33H40O21	[M+H]+	Gossypetin-3-O-rutinoside-8-O-rhamnoside	Flavonoids	Flavonols	-	2	501335	384410	367029	127780	980029	339070	650503	396383	982534	904765	929355	244113	463725	328630	1.04166e+06	306554	380992	400121	535276	424381	427964	-	-
pme2602	184	96.97	185.009	C3H8NO6P	[M-H]-	O-Phospho-L-serine	Amino acids and derivatives	Amino acids and derivatives	407-41-0	3	278385	355690	400260	147177	185164	156431	166979	119699	126395	260087	400920	226520	170564	187518	149246	72852.3	134158	109716	166263	134524	175944	C01005	ko00260,ko00270,ko00970,ko01100,ko01110,ko01200,ko01230
Wcdp000970	121.06	103.05	120.058	C8H8O	[M+H]+	acetophenone	Others	Others	98-86-2	2	2.63745e+06	1.46934e+06	1.78745e+06	3.81219e+06	2.38931e+06	2.41255e+06	1.93567e+06	2.1971e+06	1.39228e+06	1.59875e+06	1.46367e+06	2.43192e+06	1.42796e+06	2.33369e+06	1.89555e+06	1.15463e+06	1.98501e+06	2.28756e+06	2.46457e+06	1.93694e+06	1.98976e+06	C07113	-
Wafp002664	293.16	147.04	292.142	C15H20N2O4	[M+H]+	1-O-p-Coumaroyllysine	Alkaloids	Phenolamine	-	2	134053	82974.9	53112.4	62931.1	181924	48114	166192	143287	266808	105641	153270	55239	96963.3	46763.3	273441	153280	72235.2	108845	110810	123446	93575.3	-	-
Zbpp002027	565.12	317.07	564.111	C25H24O15	[M+H]+	Isorhamnetin-3-O-(6''-malonyl)glucoside*	Flavonoids	Flavonols	-	1	345334	43791.3	20053.2	13340	127125	41670	91223	62286.5	391647	79953.2	198558	25260.3	39202.8	36693.2	299569	85583.1	29565.9	82737.9	105499	111465	136022	-	-
Zmzp000145	189.16	84.08	188.153	C9H20N2O2	[M+H]+	Trimethyllysine	Amino acids and derivatives	Amino acids and derivatives	23284-33-5	1	1.36206e+07	6.52523e+06	6.09435e+06	6.14718e+06	18354575	8.40782e+06	7.26345e+06	9.73319e+06	1.01278e+07	1.69526e+07	1.54517e+07	4.30745e+06	7.40706e+06	8.6164e+06	1.3039e+07	3.70837e+06	8.36785e+06	6.12443e+06	7.51575e+06	8.99241e+06	6.90183e+06	C03793	ko00310,ko01100
Lmjp002461	611.16	303.05	610.153	C27H30O16	[M+H]+	Quercetin-3-O-neohesperidoside*	Flavonoids	Flavonols	29662-79-1	1	2.10683e+07	8.20266e+06	1.15943e+07	1.03407e+07	1.8542e+07	8.46591e+06	2.11965e+07	1.52073e+07	3.4017e+07	1.34884e+07	2.56618e+07	1.40015e+07	6.01584e+06	1.38867e+07	2.76201e+07	7.95958e+06	7.78204e+06	1.31227e+07	1.46514e+07	1.71665e+07	1.93446e+07	-	-
Walp006175	262.24	88.08	261.23	C14H31NO3	[M+H]+	2-Aminotetradecane-1,5,11-triol	Lipids	Sphingolipids	-	3	4714.14	10787.6	14861.8	6801.27	17957.3	28232.4	41450.5	55703.9	10889.5	10024.2	7895.98	18922.3	13731	53383.5	25866.9	47375.6	4466.18	17162.3	4928.76	5684.25	6501.39	-	-
Zbqp000949	204.12	85.03	203.116	C9H17NO4	[M+H]+	5-methyl 1-propyl L-glutamate	Amino acids and derivatives	Amino acids and derivatives	-	2	85075.7	88030.8	98264.4	153533	89928.7	144209	131163	123052	116171	130330	132068	213652	98924.4	127100	141652	107172	117538	171934	118481	131431	155195	-	-
Wcdp007811	275.07	219.08	274.063	C18H10O3	[M+H]+	2-phenylnaphthalic anhydride	Quinones	Quinones	-	1	2264.73	35701.6	142915	858.453	82596.9	6459.27	19272.4	27819.5	30691	150047	3900.1	825.44	2790.17	10263.3	29468.3	11052.7	19433.7	1645.49	36626.7	38463.1	47149.2	-	-
Wmzn000227	145.06	109.04	146.058	C6H10O4	[M-H]-	2,2-Dimethylsuccinic acid	Organic acids	Organic acids	597-43-3	2	16670	1670	3340	28304.2	52804.2	7541.34	19787.7	21573.7	35798.8	8721.82	34400.3	10833.4	9560.11	27316.3	24325.7	29686.3	35617.5	51413	20225	24785.5	26627	-	-
MWStz113	454.28	436.27	453.273	C24H39NO7	[M+H]+	Fuziline	Alkaloids	Terpenoid alkaloids	80665-72-1	2	46339.3	41703.9	44762.8	37046.9	43003	56200.5	60222.9	86670	13487.2	72534	33195	88690.2	64840.9	69456.9	68700.9	45665.6	40837.5	96158.8	49448.5	58601.8	44774.8	-	-
MWS2070	179.07	92.03	180.079	C10H12O3	[M-H]-	Propyl 4-hydroxybenzoate	Phenolic acids	Phenolic acids	94-13-3	3	8115.61	5480.29	9873.15	9410.56	9705.81	10909.6	8995.99	8535.6	8786.26	10387.2	11122.6	12019.9	10112.4	10474	8825.54	13076.4	11489.9	15188.2	8432.2	11015.5	9230.96	-	-
Lmfp002670	467.12	287.05	466.111	C21H22O12	[M+H]+	Balsaminace A	Phenolic acids	Phenolic acids	-	2	368945	278888	227179	207731	291416	314483	522048	446565	414434	419736	353138	586654	388977	406040	317975	38905.4	300005	360895	277732	367152	334413	-	-
pmp001059	521.19	209.08	520.179	C22H32O14	[M+H]+	Genipin-1-O-(2''-O-apiosyl)glucoside	Terpenoids	Monoterpenoids	-	2	29950.4	50473.4	38502.8	27349.1	65026.2	30801.8	30442.1	54096.4	41933	53044.4	61718.6	35091.8	56470.3	36794.9	53936.6	23968.3	36787.7	51337.8	60874.1	51332.8	46460.3	-	-
Sadp004383	429.19	267.14	428.183	C24H28O7	[M+H]+	2-((7-hydroxy-3,8-dimethyl-4-vinyl-9,10-dihydrophenanthren-2-yl)oxy)-6-(hydroxymethyl)tetrahydro-2H-pyran-3,4,5-triol	Terpenoids	Ditepenoids	-	2	110606	190005	142968	158531	143838	148010	164061	149370	210222	289514	194476	234279	189938	176108	223128	152136	230421	172356	167808	214832	216675	-	-
Wafn003070	371.1	209.05	372.106	C16H20O10	[M-H]-	Hydroxyferulic acid glucoside	Phenolic acids	Phenolic acids	-	2	21458.9	22566.9	12144.2	27827.2	28590.9	41080.5	35735.3	33457.7	38037.8	41152	21670	16246.8	29803.8	22326.1	25005	35700.8	46918	12144.2	35677.9	27827	28846.4	-	-
pmb2786	293.21	235.17	294.219	C18H30O3	[M-H]-	9-Hydroxy-10,12,15-octadecatrienoic acid*	Lipids	Free fatty acids	89886-42-0	1	10469.3	8977.99	10144.2	10884.4	6717.11	7901.53	9836.2	10075.1	8860.77	13535.3	11388	15616.2	5700.69	5516.14	7493.06	285037	10392.7	22625.4	21745	28429.4	27322.7	C16326	ko00592
Yshj000011	333.12	171.06	332.111	C14H20O9	[M+H]+	2,6-dimethoxy-4-hydroxyphenyl-1-O-beta-D-glucopyranoside*	Phenolic acids	Phenolic acids	-	1	112502	72444.5	88288.8	1.37676e+06	120253	233978	124466	100388	163483	115467	141573	299309	135711	150736	102932	38340	538046	646278	129635	163525	129684	-	-
Zbdp002220	333.12	171.06	332.111	C14H20O9	[M+H]+	2,6-Dimethoxypydroquinone-1-O-glucoside*	Flavonoids	Other Flavonoids	-	1	112502	72444.5	88288.8	1.37676e+06	120253	233978	124466	100388	163483	115467	141573	299309	135711	150736	102932	38340	538046	646278	129635	163525	129684	-	-
mws1038	277.12	146.08	278.13	C11H22N2O4S	[M-H]-	Pantetheine	Alkaloids	Alkaloids	496-65-1	1	108415	100128	97193.8	226807	193158	161984	158426	171180	114734	156612	160171	229460	125466	135886	183459	74135.3	165309	156648	111930	127651	147692	C00831	ko00770,ko01100,ko01110
Lajp005753	493.13	331.08	492.127	C23H24O12	[M+H]+	5,3'-dihydroxy-6,7,4'-trimethoxyflavone-8-O-β-D-glucoside*	Flavonoids	Flavones	-	2	305487	114010	126163	206475	172315	274481	284393	235034	253787	193191	306315	525748	179498	161921	184665	158493	146893	201551	200816	220487	262987	-	-
Zbzp010968	391.28	149.02	390.277	C24H38O4	[M+H]+	2-Methoxy-4-hydroxy-6-(8Z-pentadecenyl)-benzene-1-O-acetate*	Quinones	Quinones	-	3	225547	258499	271126	25455.6	299796	265143	245844	89365.6	267633	238561	140193	257192	270142	227234	117424	35156.3	59514.6	21842	283740	334427	376191	-	-
Lmmp010562	391.28	149.02	390.277	C24H38O4	[M+H]+	Diisooctyl Phthalate*	Phenolic acids	Phenolic acids	27554-26-3	3	225547	258499	271126	25455.6	299796	265143	245844	89365.6	267633	238561	140193	257192	270142	227234	117424	35156.3	59514.6	21842	283740	334427	376191	C14577	-
Rfmb25702	561.2	357.13	562.205	C28H34O12	[M-H]-	Pinoresinol-4-O-(6''-acetyl)glucoside	Lignans and Coumarins	Lignans	-	3	21292.1	2494.16	18660.4	11214.7	15460.7	3266.66	15869.8	26839.6	23542.3	18941.9	12441.7	36975.5	15083.1	42465.4	40425.1	6670	8340	45621.1	27605.5	21054	23123.4	-	-
Wbkp012886	425.21	365.19	424.21	C22H32O8	[M+H]+	(1S,3R,3a1S,8R,10S,11aS)-1,5,10-trihydroxy-3,3a1,8,11a-tetramethyl-2,11-dioxohexadecahydrodibenzo[de,g]chromen-4-yl acetate	Terpenoids	Ditepenoids	-	3	295859	323415	383983	309910	1.69631e+06	265891	231498	211923	316694	315741	316491	399400	298844	236729	261921	207853	308903	300534	274682	364502	320399	-	-
MWS1933	194.08	119.05	193.074	C10H11NO3	[M+H]+	N-(2-Methylbenzoyl)glycine	Amino acids and derivatives	Amino acids and derivatives	42013-20-7	3	11604.8	28340	28582.3	16971.5	19556.8	12667.7	21336	23340	21670	21670	10662.2	1789.57	18340	11611.8	17782.2	21429.4	13400.4	14223.1	15116.2	15005	11670	-	-
Wagp005508	457.2	209.15	456.2	C22H32O10	[M+H]+	3-Hydroxy-Beta-Ionone 3-(6''-Malonyl)Glucoside	Others	Others	-	1	1.21019e+06	1.67241e+06	1.64107e+06	932111	1.39518e+06	957760	1.54355e+06	1.74815e+06	1.51395e+06	1.4623e+06	1.12462e+06	514455	1.47705e+06	1.17366e+06	1.40688e+06	1.5543e+06	1.02159e+06	1.2603e+06	1.57607e+06	1.35297e+06	1.19083e+06	-	-
MWS201479	239.1	136.08	238.095	C11H14N2O4	[M+H]+	Tyr-Gly	Amino acids and derivatives	Amino acids and derivatives	673-08-5	3	27627.2	8718.41	35908.9	26579.5	33524.1	8356.18	37344.4	33915.7	34273.7	39204.8	43872.1	50682.9	22422	26277.2	7842.18	56986.5	29032.1	25170.5	32426.1	42307.4	41358.2	-	-
ML10179289	105.07	77.04	122.073	C8H10O	[M-H2O+H]+	2-Phenylethanol	Phenolic acids	Phenolic acids	60-12-8	2	1.71419e+06	1.03786e+06	1.61565e+06	1.99288e+06	1.2789e+06	1.57528e+06	1.51263e+06	1.51598e+06	1.33659e+06	1.34578e+06	1.12589e+06	1.58742e+06	1.40031e+06	1.14245e+06	1.4611e+06	1.14827e+06	1.37927e+06	1.31084e+06	1.65422e+06	1.42009e+06	1.24932e+06	C05853	ko00360
Zmsp002551	427.2	265.14	426.189	C21H30O9	[M+H]+	Ixerin D	Terpenoids	Sesquiterpenoids	93236-44-3	3	52902.3	140005	61591.4	100822	110875	68926.1	92598	75055.4	65503.3	93607.4	73668.2	34161	73000.1	80893.8	62956	105440	89941.7	140548	74341.3	95977.8	77552.7	-	-
Lmhp008440	438.26	297.24	437.254	C20H40NO7P	[M+H]+	LysoPE 15:1*	Lipids	LPE	-	2	24470.5	13666	19882.2	10415.6	7810.76	6945.97	34729.9	25116.9	29009.5	12859.7	26129.7	33548	2305.8	2213.91	3015.13	64715.4	22489.6	35936.4	25462.9	19806.1	20439.2	-	-
Wdtp004079	369.15	207.1	368.147	C18H24O8	[M+H]+	3,4,5-Trihydroxy-6-[4-(4-methyl-3-oxopentyl)phenoxy]oxane-2-carboxylic acid	Phenolic acids	Phenolic acids	-	2	237892	318412	222002	168062	370005	224669	299009	246473	225411	411270	279579	141645	376802	231614	268062	97892.4	420343	327272	212306	267189	279614	-	-
Hmcp009963	180.14	123.07	180.138	C11H18NO+	[M]+	Candicine	Alkaloids	Phenolamine	6656-13-9	1	722695	654435	578883	556318	493272	629362	637281	363922	533808	935079	885731	764650	680695	535763	587470	424962	467412	675191	642820	573126	481985	C10575	-
[truncated: 602 more rows]

## Sheet: Table S3
Table S3. The temporal expression profile of DEGs from CK and T3 groups in response to cold treatment.
[truncated: 3,789 more rows]

[truncated: 2 more sheets: Table S4, Table S5]
